# Supplementary material for: Update on the Brassicaceae species checklist
Source: Biodivers Data J. 2021 Mar 4;9:e58773. doi: 10.3897/BDJ.9.e58773 (PMC7952366; doi:10.3897/BDJ.9.e58773)
Supplement: Supplementary material 2 — Differences in taxon authority between the Francis et al. Brassicaceae checklist and IPNI [file bdj-09-e58773-s002.csv]

TaxonID	Name	Authority according to Francis et al.	Authority according to IPNI
2	Abdra brachycarpa	(Nutt.) Greene	Greene
5	Acanthocardamum erinaceum	(Boiss.) Thell.	Thell.
7	Achoriphragma albidum	(Popov ex P.A.Baranov) Soják	(M.Popov ex Baranov) Soják
14	Achoriphragma darvazicum	(Botsch. & Vved.) Soják	(Botsch. & Vvedensky) Soják
18	Achoriphragma lancifolium	(Popov) Soják	(M.Popov) Soják
20	Achoriphragma maidantalicum	(Popov & P.A.Baranov) Soják	(M.Popov & P.Baranov) Soják
29	Achoriphragma pulvinatum	(Popov ex N.Busch) Soják	(M.Popov) Soják
30	Achoriphragma runcinatum	(Regel & Schmalh.) Soják	(Regel & Schmalhausen) Soják
38	Achoriphragma subsiliquosum	(Popov ex N.Busch) Soják	(M.Popov) Soják
52	Aethionema arabicum	(L.) Andrz. ex Lipsky	(L.) Andrz. ex DC.
56	Aethionema beyrichii	Taussch	Tausch
58	Aethionema buxbaumii	(Fisch. ex Hornem.) DC.	DC.
60	Aethionema caespitosum	(Boiss.) Boiss.	Boiss.
67	Aethionema carneum	(Banks & Sol.) B.Fedtsch.	B.Fedtsch.
70	Aethionema cordatum	(Desf.) Boiss.	Boiss.
72	Aethionema creticum	Boiss. & Heldr.	Boiss. & Heldr. ex Boiss.
78	Aethionema erinaceum	(Boiss.) Khosravi & Mummenhoff	(Boiss.) Khosravi & Mumm.
80	Aethionema eunomioides	(Boiss.) Bornm.	Bornm.
86	Aethionema glaucinum	Greuter, Burdet, Andersson, Carlström, Karlén & Nyborn	Greuter, Burdet, I.A.Andersson, Carlström, Franzén, Karlén & Nybom
92	Aethionema heterocarpum	J.Gay ex Trevir.	J.Gay
93	Aethionema heterophyllum	(Boiss. & Buhse) Boiss.	Boiss.
95	Aethionema iberideum	(Boiss.) Boiss.	Boiss.
98	Aethionema lacerum	Boiss. & Balansa	Boiss.
101	Aethionema lignosum	Boiss. & Hausskn.	Boiss. & Hausskn. ex Boiss.
104	Aethionema lycium	I.A.Andersson, Carlström, Franzén, Karlén & Nyborn	I.A.Andersson, Carlström, Franzén, Karlén & H.Nybom
107	Aethionema membranaceum	(Desv.) DC.	DC.
112	Aethionema moricandianum	(Boiss.) Boiss.	Boiss.
113	Aethionema munzurense	P.H.Davis & Yild.	P.H.Davis & Yıld.
114	Aethionema oppositifolium	(Pers.) Boiss.	(Pers.) Hedge
115	Aethionema orbiculatum	(Boiss.) Hayek	Hayek
116	Aethionema ovalifolium	(DC.) Boiss.	Boiss.
117	Aethionema pallidiflorum	Hausskn. & Bornm. ex Bornm.	Hausskn. & Bornm.
125	Aethionema recurvum	Hausskn. & Bornm. ex Bornm.	Hausskn. & Bornm.
127	Aethionema rhodopaeum	D.Pavlova	D.K.Pavlova
131	Aethionema sagittatum	(Boiss.) Boiss.	Boiss.
133	Aethionema saxatile	(L.) R.Br.	(L.) W.T.Aiton
135	Aethionema saxatile subsp. creticum	(Boiss. & Heldr.) I.A.Andersson, Carlström, Franzén, Karlén & Nyborn	(Boiss. & Heldr.) I.A.Andersson, Carlström, Franzén, Karlén & H.Nybom
138	Aethionema saxatile subsp. oreophilum	I.A.Andersson, Carlström, Franzén, Karlén & Nyborn	I.A.Andersson, Carlström, Franzén, Karlén & H.Nybom
139	Aethionema saxatile subsp. ovalifolium	(DC.) Nyman	(Boiss.) Nyman
141	Aethionema saxatile subsp. scopulorum	(Ronniger) I.A.Andersson, Carlström, Franzén, Karlén & Nyborn	(Ronniger) I.A.Andersson, Carlström, Franzén, Karlén & H.Nybom
146	Aethionema schizopterum	Boiss. & Hausskn.	Boiss. & Hausskn. ex Boiss.
148	Aethionema sintenisii	Hausskn. & Bornm. ex Bornm.	Hausskn. & Bornm.
153	Aethionema spinosum	(Boiss.) Prantl	Prantl
158	Aethionema subulatum	(Boiss. & Heldr.) Boiss.	Boiss.
159	Aethionema syriacum	(Boiss.) Bornm.	Bornm.
161	Aethionema tenue	(Boiss. & Buhse) Boiss. & Buhse	Boiss.
165	Aethionema trinervium	(DC.) Boiss.	Boiss.
181	Alliaria grandifolia	Z.X.An	C.H.An
182	Alliaria officinalis	Andrz. ex M.Bieb.	Andrz. ex DC.
184	Alliaria wasabi	(Siebold) Prantl	Prantl
186	Alpaminia trichocarpa	(Muschl.) O.E.Schulz	O.E.Schulz
187	Alshehbazia hauthalii	(Gilg & Muschl.) Salariato & Zuloaga	(Gilg & Muschl.)
188	Alyssanthus corymbosus	(Griseb.) Trinajstic	(Griseb.) Trinajstić
189	Alyssanthus sinuatus	(L.) Trinajstic	(L.) Trinajstić
191	Alyssoides cretica	(L.) Medik.
192	Alyssoides graeca	(Reut. ex Boiss.) Jáv.
194	Alyssoides sinuata	(L.) Medik.	Medik.
201	Alyssopsis sagittata	(Aiton) Boiss.	Boiss.
234	Alyssum argenteum	Kotschy	All.
245	Alyssum aureum	(Fenzl) Boiss.	Boiss.
246	Alyssum auriculatum	(Engelm. ex A.Gray) Kuntze	(Engelm. & A.Gray) Kuntze
247	Alyssum austrodalmaticum	Trinajstic	Trinajstić
251	Alyssum balkanicum	Nyár.	Nyar.
253	Alyssum baumgartnerianum	Bornm.	Bornm. ex Baumgartner
254	Alyssum berlandieri	(A.Gray ex S.Watson) Kuntze	Kuntze
268	Alyssum bornmuelleri	Hausskn. ex Degen	Hausskn.
269	Alyssum borysthenicum	Zapal.	Zapał.
278	Alyssum brodense	Zapal.	Zapał.
279	Alyssum brughieri	Colla	Brein
284	Alyssum cacuminum	Španiel, Marhold, & Lihová	Španiel, Marhold & Lihová
286	Alyssum caespitosum	Jos.Baumgartner	Baumgartner
289	Alyssum callichroum	Boiss. & Balansa	Boiss.
295	Alyssum campestre subsp. strigosum	(Banks & Sol.) J.Jalas	(Banks & Sol.) Jalas
296	Alyssum campestre var. edentulum	Andr.
302	Alyssum cassium	Boiss.	Boiss. & Heldr.
318	Alyssum condensatum	Boiss. & Hausskn.	Boiss. & Hausskn. ex Boiss.
321	Alyssum conglobatum	Fil. & Jáv.	Filarszky & Javorka
328	Alyssum corymbosum	(Griseb.) Boiss.	Boiss.
330	Alyssum crenulatum	Boiss.	Boiss. & Heldr.
337	Alyssum cuneifolium subsp. pirinicum	(Stoj. & Acht.) Stoj.	Stoj. & Acht.
375	Alyssum digitatum	(C.A.Mey.) Kuntze	Kuntze
382	Alyssum dudleyi	N.Adiguzel & R.D.Reeves	Adıgüzel & R.D.Reeves
387	Alyssum emarginatum	Zahl ex Vis.	Zahl. ex Vis.
392	Alyssum eriocarpum	(Cav.) Pourr. ex Steudel	Pourr. ex Steud.
393	Alyssum eriophyllum	Boiss. & Hausskn.	Boiss. & Hausskn. ex Boiss.
394	Alyssum erosulum	Gennari & Pestal. ex Clementi	Genn. & Pestal. ex Clem.
406	Alyssum flahaultianum	Emb. ex Greuter	Emb.
409	Alyssum floribundum	Boiss. & Balansa	Boiss.
420	Alyssum gallaecicum	(S.Ortiz) Španiel, Marhold, & Lihová	(S.Ortiz) Španiel, Marhold & Lihová
423	Alyssum gevgelicense	Macevski	Micevski
424	Alyssum gintlii	(Rohlena) Beck	Beck
434	Alyssum graecum	(Reut. ex Boiss.) Kuntze	Kuntze
462	Alyssum hirsutum subsp. caespitosum	(T.R.Dudley) Ancev	(T.R.Dudley) Ančev
466	Alyssum homalocarpum	(Fisch. & C.A.Mey.) Boiss.	Boiss.
475	Alyssum iranicum	Hausskn. ex Jos.Baumgartner	Czerniak.
477	Alyssum janchenii	Nyár. ex Novák	Nyar. ex Novak
479	Alyssum jordanii	(Fouc. & Rouy) P.W.Ball & Heywood	(Foucaud & Rouy) P.W.Ball & Heywood
481	Alyssum kaynakiae	Yilmaz	Yılmaz
488	Alyssum lanceolatum	Jos.Baumgartner	Baumgartner
503	Alyssum lesbiacum	(P.Candargy) Rech.f.	(Candargy) Rech.f.
504	Alyssum lescurii	(A.Gray) A.Gray	A.Gray
507	Alyssum libycum	(Viv.) Coss.	Coss.
514	Alyssum litvinovii	Knjasev	Knjaz.
518	Alyssum longistylum	(Sommier & Levier) Grossh.	Grossh.
529	Alyssum macrostylum	Boiss. & A.Huet	Boiss. & A.Huet ex Boiss.
532	Alyssum marginatum	Steud. ex Boiss.	Steud.
534	Alyssum maritimum var. canariense	DC.
536	Alyssum markgrafii	O.E.Schulz ex Markgr.	O.E.Schulz
539	Alyssum mendocinum	(Phil.) Kuntze	Kuntze
543	Alyssum micranthum	C.A.Mey.	Fisch. & C.A.Mey.
544	Alyssum microcarpum	(Vis.) Vis.	Neilr. ex Nyman
547	Alyssum microphyllum	(C.A.Mey.) Steud.	Steud.
562	Alyssum moellendorfianum	Asch. ex Beck	Asch.
585	Alyssum montanum var. aitanicum	O.Bolós & Vigo	O.Bolòs & Vigo
591	Alyssum montanum var. guilleriense	O.Bolós & Vigo	O.Bolòs & Vigo
599	Alyssum montis-stellae	Hausskn. & Bornm. ex Jos.Baumgartner	Bornm.
603	Alyssum mughlaei	N.Orcan	Orcan
604	Alyssum murale	Boiss.	Waldst. & Kit.
613	Alyssum murcicum	Jord. & Fourr. ex Nyman	Jord. ex Nyman
621	Alyssum neglectum	Magauer, Frajman & Schönswetter	Magauer, Frajman & Schönsw.
623	Alyssum nezaketiae	Aytac & H.Duman	Aytaç & H.Duman
637	Alyssum ochroleucum	Boiss. & A.Huet	Boiss.
639	Alyssum odoratum	Colla	hort.
642	Alyssum orbelicum	Ancev & Uzunov	Ančev & Uzunov
643	Alyssum orbiculare	Jeanb. & Timb.	Timb.-Lagr. & Jeanb.
653	Alyssum pallidum	(Torr. & A.Gray) Kuntze	Kuntze
656	Alyssum parviflorum	Fisch. ex M.Bieb.	M.Bieb.
676	Alyssum pinifolium	(Nyár.) T.R.Dudley	(Nyar.) T.R.Dudley
691	Alyssum propinquum	Jos.Baumgartner	Baumgartner
695	Alyssum pseudomontanum	Hausskn. & Bornm.	Hiausskn. & Bornm. ex Baumgartn.
696	Alyssum pseudomouradicum	Hausskn. & Bornm. ex Jos.Baumgartner	Bornm.
706	Alyssum rechingeri	Nyár.	Nyar.
709	Alyssum repandum	(Nutt.) Kuntze	Kuntze
721	Alyssum robertianum	Bernard, Godron & Gren.	Bernard ex Gren. & Godr.
727	Alyssum samariferum	Boiss. & Hausskn.	Boiss. & Hausskn. ex Boiss.
729	Alyssum samium	T.R.Dudley & Christodoulakis	T.R.Dudley & Christod.
731	Alyssum sativum	(L.) Scop.	Scop.
732	Alyssum sativum	Sm.	Scop.
733	Alyssum savranicum	Andrz.	Andrz. ex Besser
743	Alyssum sergievskajae	Krasnob.	Krasnoborov
745	Alyssum serpentinum	Macevski	Micevski
753	Alyssum shortii	(Torr. & A.Gray) Kuntze	Kuntze
759	Alyssum singarense	Boiss. & Hausskn.	Boiss. & Hausskn. ex Boiss.
770	Alyssum stenophyllum	(A.Gray) Kuntze	Kuntze
772	Alyssum stipitatum	Kavousi & T.D. Dudley	Kavousi & T.R.Dudley
775	Alyssum strigosum	Banks & Sol.	[Soland.]
778	Alyssum strigulosum	(Kunze) Amo	Amo
781	Alyssum subalpinum	M.Bieb.	Pall. ex M.Bieb.
785	Alyssum suffrutescens	Halácsy	Boiss.
803	Alyssum tortuosum	Waldst. & Kit. ex Willd.	Waldst. & Kit.
815	Alyssum trapeziforme	Nyár.	Bornm. ex Nyár.
818	Alyssum triquetrum	(DC.) Port.	Port. ex DC.
819	Alyssum troodi	Boiss.	Boiss. ex Boiss.
830	Alyssum vestitum	(Desv.) Kuntze	Kuntze
837	Alyssum willkommii	R.Roem. ex Willk.	De Roem. ex Willk.
838	Alyssum wulfenianum	Bernh. ex Willd.	Willd.
839	Alyssum wulfenianum subsp. ovirense	(A.Kern.) Magauer, Schönswetter & Frajman	(A.Kern.) Magauer, Schönsw. & Frajman
845	Ammosperma teretifolium	(Desf.) Boiss.	Prantl
846	Ammosperma variabile	Nègre & Le Houér.	Negre & Le Houér.
851	Anchonium elichrysifolium	(DC.) Boiss.	Boiss.
859	Anchonium elichrysifolium	subvar. cilicicum Siehe ex Bornm.	Boiss.
864	Anchonium tournefortii var. canescens	Hausskn. & Bornm. ex Bornm.
868	Andreoskia eglandulosa	(DC.) DC.	DC.
869	Andreoskia integrifolia	(L.) DC.	DC.
870	Andreoskia pectinata	(DC.) DC.	DC.
879	Aphragmus hinkuensis	(Arai, H.Ohba & Al-Shehbaz) Al-Shehbaz & S.I.Warwick	(Kats.Arai, H.Ohba & Al-Shehbaz) Al-Shehbaz & Warwick
880	Aphragmus hobsonii	(H. Pearson) Al-Shehbaz & S.I.Warwick	(H.Pearson) Al-Shehbaz & Warwick
881	Aphragmus involucratus	(Bunge) O.E.Schulz	O.E.Schulz
888	Aphragmus oxycarpus var. glaber	(Vassilcz.) C.H.An	(Vass.) C.H.An
894	Aphragmus serpens	(W.W.Sm.) Al-Shehbaz & S.I.Warwick	(W.W.Sm.) Al-Shehbaz & Warwick
902	Apterigia pumila	(Steven) Galushko	(Ledeb.) Galushko
914	Arabidopsis arenicola	(Richardson) Al-Shehbaz, R.Elven, D.Murray & S.I.Warwick	(Richardson) Al-Shehbaz, Elven, D.F.Murray & Warwick
917	Arabidopsis arenosa subsp. borbasii	(Zapal.) O'Kane & Al-Shehbaz	(Zapał.) O'Kane & Al-Shehbaz
923	Arabidopsis croatica	(Schott ex Nyman & Kotschy) O'Kane & Al-Shehbaz	(Schott) O'Kane & Al-Shehbaz
924	Arabidopsis dentata	(All.) Dalla Torre	Dalla Torre
929	Arabidopsis glauca	(Nutt. ex Torr. & A.Gray) Rydb.	(Nutt.) Rydb.
935	Arabidopsis himalaica	(Edgew.) O.E.Schulz	O.E.Schulz
937	Arabidopsis kamchatica	(Fisch. ex. DC.) K.Shimizu & Kudoh	(Fisch. ex DC.) K.Shimizu & Kudoh
939	Arabidopsis kneuckeri	(Bornm.) O.E.Schulz	O.E.Schulz
955	Arabidopsis monachorum	(W.W.Sm.) O.E.Schulz	O.E.Schulz
956	Arabidopsis mongolica	(Botsch.) Mesícek & Soják	(Botsch.) Měsíček & Soják
960	Arabidopsis nuda	(Bél. ex Boiss.) Bornm.	Schischkin
962	Arabidopsis parvula	(Schrenk ex Fisch. & C.A.Mey.) O.E.Schulz	O.E.Schulz
966	Arabidopsis pinnatifida	(Lam.) Rupr.	Rupr.
972	Arabidopsis qiranica	Z.X.An	C.H.An
983	Arabidopsis suecica	(Fr.) Norrl.	(Fr.) Norrl. ex O.E.Schulz
991	Arabidopsis tibetica	(Hook.f. & Thomson) Y.C.Lan & Z.X.An ex K.C.Kuan	Naqshi & Javeid
992	Arabidopsis tibetica	(Hook.f. & Thomson) Naqshi & Javeid	Naqshi & Javeid
997	Arabidopsis tuemurnica	K.C.Kuan & Z.X.An	K.C.Kuan & C.H.An
1002	Arabidopsis yadungensis	K.C.Kuan & Z.X.An	K.C.Kuan & C.H.An
1011	Arabis albida	Sint.	Steven ex Fisch.
1012	Arabis albida	Poech	Steven ex Fisch.
1019	Arabis alpina subsp. cantabrica	(Leresche & Levier) P.Monts. ex Greuter & Burdet	(Leresche & Levier) Greuter & Burdet
1024	Arabis alpina var. formosana	Masam.	Masam. ex S.F.Huang
1026	Arabis alpina var. parviflora	Franch.
1041	Arabis arabiformis	(Hohenw.) A.Soldano	(Hohenw.) Soldano
1045	Arabis arcuata	Shuttlew.
1051	Arabis arenicola var. pubescens	(S.Watson) Gelert	Gelert
1052	Arabis arenosa	(L.) Scop.	Scop.
1053	Arabis arenosa subsp. borbasii	Zapal.
1062	Arabis attenuata	Royle ex Hook.f. & Thomson	Royle ex Hook.f.
1073	Arabis beirana	P.Silveira, J.Paiva & N.Marcos	P.Silveira, Paiva & N.Marcos
1079	Arabis bijuga	G. Watt	Watt
1088	Arabis borealis	Andrz. ex C.A.Mey.	Andrz. ex Ledeb.
1089	Arabis boryi	(Boiss.) Boiss.	Boiss.
1090	Arabis bosniaca	(Beck) Beck	Beck
1111	Arabis bucharica	(Lipsky) N.Busch	(Lipsky) Nevski
1112	Arabis bulbosa	Schreb. ex. Muhl.	Schreb. ex Muhl.
1116	Arabis caerulea	All.	Haenke
1135	Arabis ciliata	Clairv.	Tausch
1142	Arabis colchaguensis	(Barnéoud) Turcz.	Turcz.
1171	Arabis croatica	Schott, Nyman & Kotschy	Schott ex Nyman & Kotschy
1217	Arabis drummondii var. lyallii	(S.Watson) Jepson	(S.Watson) Jeps.
1242	Arabis fendleri	(S.Watson) Greene	Greene
1245	Arabis ferdinandi-coburgii	Kellerer & Sünd.	Kell. & Suenderm.
1249	Arabis filifolia	Greene	(Greene) Greene
1256	Arabis formosana	(Masam.) Liu & S.S.Ying	(Masam.) T.S.Liu & S.S.Ying
1260	Arabis fruticulosa	f. major Stschegl.	C.A.Mey.
1261	Arabis fruticulosa	f. minor Stschegl.	C.A.Mey.
1264	Arabis gegamica	Mtschvet.	Mtskhvet.
1265	Arabis gemmifera	(Matsum.) Makino	Makino
1266	Arabis georgiana	Harper	R.M.Harper
1267	Arabis gerardii	(Besser) Besser	Besser
1282	Arabis greatrexii	(Miyabe & Kudo) Miyabe & Tatew.	(Miyabe & Kudô) Miyabe & Tatew.
1292	Arabis hesperidoides	(Torr. & A.Gray) A.Gray	A.Gray
1310	Arabis hirsuta var. nipponica	(Franch. & Sav.) Kitam.	(Franch. & Savat.) C.C.Yuan & T.Y.Cheo
1311	Arabis hirsuta var. nipponica	(Franch. & Sav.) C.C.Yuan & T.Y.Cheo	(Franch. & Savat.) C.C.Yuan & T.Y.Cheo
1312	Arabis hirsuta var. purpurea	Y.C.Lan & T.Y.Cheo	Y.Z.Lan & T.Y.Cheo
1314	Arabis hirsuta var. sagittata	(Bertol.) Rchb.	(Bertol.) Zernov
1320	Arabis holboellii var. arcuata	(Nutt.) Jepson	(A.Gray) Jeps.
1331	Arabis holboellii var. tenuis	(Greene) Böcher	Böcher
1342	Arabis incarnata	Pall. ex DC.	Lamb. ex DC.
1344	Arabis intermedia	(Huter) Dalla Torre & Sarnth.	Hoppe ex Steud.
1347	Arabis ionocalyx	Boiss.	Boiss. & Heldr.
1353	Arabis japonica	(A.Gray) A.Gray	A.Gray
1362	Arabis karatavica	(Lipsch.) Botsch. & Vved. ex Botsch.	(Lipsch.) Botsch. & Vved.
1366	Arabis kaynakiae	Daşkin	Daşkın
1367	Arabis kazbegi	Mtzchvet.	Mtskhvet.
1373	Arabis koehleri	T.J.Howell	Howell
1383	Arabis latialata	Y.C.Lan & T.Y.Cheo	Y.Z.Lan & T.Y.Cheo
1396	Arabis lilacina	Regel	Schrad.
1400	Arabis ludoviciana	(Hook.) Fisch. & C.A.Mey.	(Hook.) C.A.Mey.
1403	Arabis lyallii var. davidsonii	(Greene) M.J.Smiley	Smiley
1416	Arabis macloviana	(d'Urv.) Hook.	Hook.
1419	Arabis macrocarpa	(Nutt.) Torr.	Torr.
1420	Arabis madonia	C.Presl.	C.Presl
1421	Arabis magellanica	(Juss. ex Pers.) Dusén	Dusén
1430	Arabis merinoi	Pau	Pau ex Merino
1440	Arabis minor	Vill.	Hort.Berol. ex DC.
1459	Arabis nemorensis	(Wolf ex Hoffm.) Wolf ex W.D.J.Koch	C.A.Mey.
1470	Arabis nudicaulis	(L.) DC.	DC.
1471	Arabis nudiuscula	E.Mey. ex Sond.	E.Mey. ex Harv. & Sond.
1473	Arabis nuttallii	B.L.Rob.	(Kuntze) B.L.Rob.
1476	Arabis ochroleuca	(Lam.) Lam.	Boiss. & Heldr.
1480	Arabis olympica	Stoj. & Jordanov	Piper
1487	Arabis ovata	(Pursh) Poir.
1495	Arabis pamirica	Y.C.Lan & Z.X.An	Y.Z.Lan & C.H.An
1496	Arabis pangiensis	G.Watt	Watt
1502	Arabis patula	Torr.`	Weinm.
1503	Arabis patula	(Ehrh.) J.A.Weinm.	Weinm.
1504	Arabis pauciflora	(Grimm) Garcke	Garcke
1527	Arabis petraea	(L.) Lam.	lus. parviflora Regel
1532	Arabis pieninica	Wol.	Woł.
1534	Arabis pinnata	Sessé & Moç.	Sessé & Moc.
1537	Arabis planisiliqua	(Pers.) Rchb.	Pers. ex Rchb.
1538	Arabis planisiliqua subsp. nemorensis	(Wolf ex Hoffm.) Soják	(J.P.Wolff ex Hoffm.) Soják
1556	Arabis pubescens	(Desf.) Poir.	Poir.
1574	Arabis purpurascens	T.J.Howell ex Greene	Howell ex Greene
1595	Arabis reverchonii	Freyn	Freyn ex Willk.
1612	Arabis rupestris	Nutt.	Nutt. ex Torr. & A.Gray
1616	Arabis sadina	(Samp.) Cout.	Cout.
1619	Arabis sagittata var. nipponica	Franch. & Sav.
1633	Arabis scopoliana	Boiss.	Boiss. ex Nyman
1634	Arabis secunda	T.J.Howell	Howell
1639	Arabis senanensis	(Franch. & Sav.) Makino	Makino
1661	Arabis soyeri	Reut. & A.Huet.	Reut. & A.Huet
1665	Arabis sparsiflora	(Macoun) Rollins	Nutt.
1667	Arabis sparsiflora var. atrorubens	(Suksd. ex Greene) Rollins	(Greene) Rollins
1671	Arabis sparsiflora var. subvillosa	(S.Watson) Rollins	(S.Watson ex B.L.Rob.) Rollins
1672	Arabis spathulata	Walp.	Nutt.
1673	Arabis spathulata	(Poir.) DC.	Nutt.
1677	Arabis stellulata	Bertol.	Desv. & Berthol.
1682	Arabis stolonifera	(Scop.) Hornem.	Clairv. ex DC.
1690	Arabis subpinnatifida var. beckwithii	(S.Watson) Jepson	(S.Watson) Jeps.
1693	Arabis suecica	Fr.	(Fr.) Nyman
1697	Arabis suksdorfii	T.J.Howell	Howell
1699	Arabis surculosa	N.Terracc.	Terrac.
1713	Arabis thomsonii	Hook.f.	Hook.f. & Thomson
1721	Arabis tilingii	(Regel & Tiling) Berkut.	(Regel) Berkut.
1731	Arabis umbrosa	Turcz.	Turcz. ex Steud.
1734	Arabis verna	(L.) W.T.Aiton	W.T.Aiton
1755	Arcyosperma primulifolium	(Thomson) O.E.Schulz	O.E.Schulz
1756	Armoracia amphibia	(L.) Peterm.	Peterm.
1757	Armoracia aquatica	(Eaton) Wieg.	(Eaton) Wiegand
1758	Armoracia lacustris	(A.Gray) Al-Shehbaz & V. Bates	(A.Gray) Al-Shehbaz & V.M.Bates
1760	Armoracia macrocarpa	(Waldst. & Kit.) Baumg.	Baumg.
1761	Armoracia rusticana	P.Gaertn., B.Mey. & Scherb.	G.Gaertn., B.Mey. & Scherb.
1767	Aschersoniodoxa mandoniana	(Wedd.) Gilg & Muschl.	Gilg & Muschl.
1768	Aschersoniodoxa peruviana	Al-Shehbaz, E.Navarro & A.Cano	Al-Shehbaz, Ed.Navarro & A.Cano
1780	Atacama nivea	(Phil.) Toro, Mort & Al-Shehbaz	(Phil.) O.Toro, Mort & Al-Shehbaz
1785	Athysanus pusillus	(Hook.) Greene
1786	Athysanus unilateralis	(M.E.Jones) Jeps.	Jeps.
1790	Aubrieta anamasica	Pesmen & Güner	Peșmen & Güner
1791	Aubrieta canescens	(Boiss.) Bornm.	(Boiss.) Boiss.
1801	Aubrieta croatica var. scardica	Wettst.
1803	Aubrieta deltoidea	(Phitos) Phitos	(L.) DC.
1812	Aubrieta ekimii	Yüzb., Al-Shehbaz & M.A.Koch	Yüzb., Al-Shehbaz & M.Koch
1824	Aubrieta libanotica	Boiss.	Boiss. & Hohen.
1832	Aurinia capensis	(L.f.) Desv.	Desv.
1836	Aurinia halimifolia	(L.) Cullen & T.R.Dudley	(Boiss.) Cullen & T.R.Dudley
1839	Aurinia microcarpa	(Vis.) Trinajstic	(Vis.) Greuter & Burdet
1843	Aurinia rupestris	(Ten.) Cullen & T.R.Dudley	(Heynh.) Cullen & T.R.Dudley
1846	Aurinia saxatilis	(L.) Desv.	Desv.
1863	Barbarea arcuata	(Opiz) Rchb.	Rchb.
1865	Barbarea auriculata	Hausskn. & Bornm. ex Bornm.	Hausskn. & Bornm.
1884	Barbarea conferta	Boiss. & Heldr.	Boiss. & Heldr. ex Boiss.
1885	Barbarea croatica	Borbás & Vuk.	Borb. & Vuk.
1899	Barbarea lippizensis	(Wulfen) Caruel	Caruel
1902	Barbarea lyrata	(Gilib.) Asch.	Asch.
1904	Barbarea macrophylla	(Halácsy) Halácsy	Halácsy
1920	Barbarea rivularis	Martrin-Donos ex Loret	Martrin-Donos
1922	Barbarea sibirica	(Regel) Nakai	Nakai
1925	Barbarea stricta	Andrz. ex Besser	Andrz.
1929	Barbarea trichopoda	Hausskn. & Bornm. ex Bornm.	Hausskn. & Bornm.
1931	Barbarea vulgaris	(L.) W.T.Aiton	W.T.Aiton
1954	Berteroa mutabilis	(Vent.) DC.	DC.
1962	Berteroa samolifolia	(Desf.) Hayek	Hayek
1963	Berteroa spathulata	(Stephan) C.A.Mey.	C.A.Mey.
1964	Berteroa stricta	Boiss. & Heldr.	Boiss.
1967	Berteroella maximowiczii	(Palib.) O.E.Schulz	O.E.Schulz
1980	Biscutella apula	Boiss.	L.
1993	Biscutella brevicalcarata	(Batt.) Batt.	Batt.
1995	Biscutella brevifolia	(Rouy & Fouc.) Guinea	Rouy & Foucaud
1999	Biscutella californica	(Harvey) Benth. & Hook.f. ex Brewer & S.Watson
2014	Biscutella coronopifolia var. pinnatifida	(Jord.) Olowokudejo	(Jord.) Olow.
2015	Biscutella coronopifolia var. polyclada	(Jord.) Olowokudejo	(Jord.) Olow.
2016	Biscutella cuneata	(Font Quer) Font Quer ex Mach.-Laur.	Lag. ex Gilg & Muschl.
2021	Biscutella didyma	Pall.	L.
2023	Biscutella didyma subsp. apula	(L.) Nyman	Nyman
2048	Biscutella glabra	Clairv.	[Clairv.]
2049	Biscutella glacialis	(Boiss. & Reut.) Jord.	Jord.
2064	Biscutella laevigata	f. cuneata Font Quer	L.
2065	Biscutella laevigata	raça vincentina Samp.	L.
2072	Biscutella laevigata subsp. gracilis	Mach.-Laur.
2073	Biscutella laevigata subsp. guestphalica	Mach.-Laur.
2077	Biscutella laevigata subsp. kerneri	Mach.-Laur.
2087	Biscutella laevigata subsp. montenegrina	(Rohlena) Heywood
2090	Biscutella laevigata subsp. subaphylla	Mach.-Laur.
2101	Biscutella lamottei	Jord.
2105	Biscutella laxa var. glacialis	Boiss. & Reut.
2106	Biscutella laxiflora	C.Presl	Presl ex Spreng.
2111	Biscutella longifolia subsp. kerneri	(Mach.-Laur.) A.Löve & D.Löve	(Mach.-Laur.) Á.Löve & D.Löve
2116	Biscutella lusitanica var. macrocarpa	(Samp. ex Guinea) Olowokudejo	(Samp. ex Guinea) Olow.
2118	Biscutella lyrata subsp. laxiflora	(C.Presl ex Spreng.) Raffaelli	(Presl) Raffaelli
2130	Biscutella megalocarpa	Fisch.	Fisch. ex DC.
2140	Biscutella obovata	DC.	Hort.Par. ex DC.
2180	Biscutella suffrutescens	Coss. ex Willk.	Coss.
2190	Biscutella valentina subsp. pyrenaica	(A.Huet) Grau & Klingenberg	(A.Huet) Grau & Klingenb.
2197	Biscutella valentina var. tenuicaulis	(Jord.) Olowokudejo	(Jord.) Olow.
2206	Bivonaea albiflora	(Durieu) Prantl	Prantl
2207	Bivonaea lutea	(Biv.) DC.	DC.
2208	Bivonaea prolongoi	(Boiss.) Prantl	Prantl
2215	Blennodia cardaminoides	(F.Muell.) Benth.	Benth.
2224	Blennodia procumbens	(Tate) G.H.Tate	J.M.Black
2243	Boechera collinsii	(Fernald) A.Löve & D.Löve	(Fernald) Á.Löve & D.Löve
2257	Boechera divaricarpa	(A.Nelson) A.Löve & D.Löve	(A.Nelson) Á.Löve & D.Löve
2259	Boechera drummondii	(A.Gray) A.Löve & D.Löve	(A.Gray) Á.Löve & D.Löve
2285	Boechera hirshbergiae	(S. Boyd) Al-Shehbaz	(S.Boyd) Al-Shehbaz
2287	Boechera holboellii	(Hornem.) A.Löve & D.Löve	(Hornem.) Á.Löve & D.Löve
2288	Boechera holboellii var. pendulocarpa	(A.Nelson) N. Snow	(A.Nelson) N.Snow
2295	Boechera koehleri	(T.J.Howell) Al-Shehbaz	(Howell) Al-Shehbaz
2322	Boechera perstellata	(E. Braun) Al-Shehbaz	(E.Braun) Al-Shehbaz
2327	Boechera porphyrea	(Wooton & Standl.) Windham, Al-Shehbaz & P. Alexander	(Wooton & Standl.) Windham, Al-Shehbaz & P.J.Alexander
2341	Boechera retrofracta	(Graham) A.Löve & D.Löve	(Graham) Á.Löve & D.Löve
2345	Boechera rubicundula	(Jepson) Windham, Al-Shehbaz & P. Alexander	(Jeps.) Windham & Al-Shehbaz
2361	Boechera tenuis	(Böcher) A.Löve & D.Löve	(Böcher) Á.Löve & D.Löve
2372	Boechera yorkii	S. Boyd	S.Boyd
2373	Boleum asperum	(Pers.) Desv.	Desv.
2380	Bornmuellera baldaccii subsp. markgrafii	(O.E. Schulz ex Markgr.) T.R.Dudley	(Schulz ex Markgr.) T.R.Dudley
2388	Bornmuellera tymphaea	(Hausskn.) Hausskn.	Hausskn.
2396	Borodinia perstellata	(E.Braun) P.J.Alexander & Windham	(E.L.Braun) P.J.Alexander & Windham
2398	Borodinia tilingii	(Regel & Tiling) Berkut.	(Regel) Berkut.
2399	Borodiniopsis alaschanica	(Maxim.) D.A.German, M.A.Koch, R.Karl & Al-Shehbaz	(Maxim.) D.A.German, M.Koch, R.Karl & Al-Shehbaz
2400	Botschantzevia karatavica	(Lipsch. & Pavlov) Nabiev	(Lipsch.) Nabiev
2402	Brachiolobos amphibius	(L.) All.	All.
2404	Brachiolobos sylvestris	(L.) All.	All.
2405	Brachycarpaea capensis	Fourc.	(L.) Fourc.
2406	Brachycarpaea flava	(L.f.) Druce	Druce
2407	Brachycarpaea juncea	(P.J.Bergius) Marais	(Bergius) Marais
2408	Brachycarpaea laxa	(Thunb.) Sond.	Sond.
2415	Brassica acris	(Forssk.) Kuntze	Kuntze
2417	Brassica alba	Boiss.	(L.) Rabenh.
2426	Brassica arabica	(Fisch. & C.A.Mey.) Fiori	Fiori
2434	Brassica assyriaca	Mouterde	Mouterde.
2435	Brassica atlantica	(Coss.) O.E.Schulz	Coss. & Durieu ex Munby
2443	Brassica barrelieri subsp. oxyrrhina	(Coss.) Maire	P.W.Ball & Heywood
2446	Brassica bivoniana	Mazzola & Raimondo	P.Mazzola & Raimondo
2449	Brassica botrytis	(L.) Mill.	Mill.
2451	Brassica bourgeaui	(Webb ex H.Christ) Kuntze	Kuntze
2454	Brassica brevicaulis	Wibel ex Bubani	Bubani
2455	Brassica brevirostrata	Z.X.An	C.H.An
2456	Brassica bullata	(DC.) Pasquale	Pasq.
2458	Brassica cadmea	Heldr.	Heldreich ex Engl.
2479	Brassica capitata	(L.) Pers.	Hort ex Pers.
2481	Brassica catholica	(L.) Brot. ex Willk.	Brot. ex Willk. & Lange
2483	Brassica caulorapa	(DC.) Pasquale	DC. ex H.Lév.
2485	Brassica celerifolia	(Tsen & Lee) Y.C.Lan & T.Y.Cheo	(Tsen & S.H.Lee) Y.Z.Lan & T.Y.Cheo
2486	Brassica cernua	(Thunb.) F.B. Forbes & Hemsl.	Matsum.
2487	Brassica cheiranthiflora	(Willd.) DC.	DC.
2489	Brassica cheiranthos var. montana	Vill.	DC.
2490	Brassica cheiranthos var. nevadensis	Willk.
2506	Brassica cretica subsp. aegaea	(Heldr. & Halácsy) Snogerup, M.A.Gust. & Bothmer	(Heldr. & Hal.) Snogerup, M.A.Gust. & Bothmer
2521	Brassica dissecta	(Lag.) Boiss.	Boiss.
2540	Brassica erucoides	(L.) Boiss.	Roxb.
2542	Brassica foliosa	(Willd.) Samp.	Willd.
2543	Brassica frutescens	Sol. ex Lowe	Kuntze
2556	Brassica gemmifera	(DC.) H.Lév.	H.Lév.
2562	Brassica gongylodes	(L.) Mill.	Mill.
2565	Brassica gravinae	f. djurdjurae Batt.	Ten.
2572	Brassica heterophylla	(Lag.) Boiss. ex Nyman	Boiss. ex Nyman
2576	Brassica hispida	(Schousb.) Boiss.	Ten.
2587	Brassica intricata	(Willk.) Janka	Janka
2589	Brassica japonica	(Thunb.) Siebold ex Miq.	Makino
2595	Brassica juncea subsp. napiformis	(Pailleux & Bois) Gladis	(Paillieux & Bois) Gladis
2597	Brassica juncea subsp. tsatsai	P.I.Mao	(Mao) Gladis
2617	Brassica kaber	(DC.) L.C. Wheeler	(DC.) Wheeler
2619	Brassica lanceolata	(Willd.) Lange	Lange
2620	Brassica lasiocalycina	(Boiss. & Hausskn.) Boiss.	Boiss.
2624	Brassica leptopetala	(DC.) Sond.	Sond.
2629	Brassica magellanica	Juss. ex Pers.	Pers.
2633	Brassica monensis	(L.) Huds.	Huds.
2634	Brassica montana	Pourr.	Raf.
2635	Brassica montana	(Vill.) DC.	Raf.
2637	Brassica muralis	(L.) Huds.	Huds.
2644	Brassica napus subsp. oleifera	(Moench) Metzg. ex Sinskaya	(DC.) Metzg.
2646	Brassica napus subsp. rapifera	Metzg. ex Sinskaya	(Metzg.) Sinskaya
2670	Brassica nudicaulis	(Lag.) Pomel	Pomel
2671	Brassica obtusangula	(Schleich. ex Willd.) Rchb.	Rchb.
2672	Brassica ochroleuca	(Gaudin) Soy.-Will.	Soy.-Will.
2677	Brassica oleracea subsp. caulorapa	(DC.) Metzg.	Metzg.
2708	Brassica oxyrrhina	(Coss.) Willk.	Coss.
2711	Brassica palustris	Pirona	Biv.
2714	Brassica pekinensis	(Lour.) Rupr.	Skeels
2715	Brassica pendula	(Desf.) Boiss.	Boiss.
2723	Brassica pollichii	(K.F.Schimp. & Spenn.) Shuttlew.	Shuttlew.
2724	Brassica polymorpha	Murray	Syme
2727	Brassica preslii	Nicotra	Janka
2728	Brassica procumbens	(Poir.) O.E.Schulz	O.E.Schulz
2733	Brassica pseudoerucastrum	f. cintrana Cout.	f. cintrana
2735	Brassica pubescens	(L.) Ardoino	Ardoino
2737	Brassica purpurascens	Banks & Sol.	[Soland.]
2743	Brassica rapa subsp. campestris	(L.) A.R. Clapham	(L.) A.R.Clapham
2747	Brassica rapa subsp. japonica	(Thunb.) Shebalina	Shebalina
2767	Brassica recurvata	(All.) Jord.	Jord.
2777	Brassica repanda subsp. galissieri	(Giraudias) Heywood	(Giraud) Heywood
2781	Brassica repanda subsp. maritima	(Rouy ex Willk.) Heywood	(Willk.) Heywood
2786	Brassica repanda subsp. turbonis	(P.Monts.) M. Gruber ex J.M.Monts. & Romo	(P.Monts.) M.Gruber
2788	Brassica retrorsa	(Burch. ex DC.) Thell.	Druce
2790	Brassica richeri	Vill.	St.-Lag.
2794	Brassica rugosa	(Roxb.) L.H.Bailey	Prain
2796	Brassica rupicola	Boul.	Pomel
2797	Brassica rutabaga	DC. ex H.Lév.	(DC.) Druce
2801	Brassica saxatilis	(DC.) Amo	Amo
2814	Brassica setigera	(Gay ex Lange) Willk.	Willk.
2820	Brassica sisymbrioides	(Fisch. ex DC.) Grossh.	(Fisch.) Grossh.
2822	Brassica souliei	(Batt.) Batt.	Batt.
2827	Brassica strigosa	(Thunb.) DC.	DC.
2833	Brassica sylvestris	(Lam.) Mill.	Mill.
2839	Brassica tenuifolia	(L.) Fr.	Baill.
2841	Brassica timoriana	(DC.) F.Muell.	F.Muell.
2850	Brassica trilocularis	(Roxb.) Hook.f. & Thomson	Hook.f. & Thomson
2851	Brassica turbonis	(P.Monts.) Rivas Mart., Báscones et al.	(P.Monts.) Rivas Mart., Báscones, T.E.Díaz, Fern.Gonz. & Loidi
2852	Brassica turrita	Weigel	Weig.
2859	Brassica villosa	Biv.	Biv. ex Spreng.
2860	Brassica viminea	(L.) Boiss.	Boiss.
2862	Brassica virgata	(Cav.) Boiss.	Boiss.
2865	Brassica xinjiangensis	Y.C.Lan & T.Y.Cheo	Y.Z.Lan & T.Y.Cheo
2867	Brassicaria repanda	(Willd.) Gillet & Magne	(DC.) Gillet & Magne
2868	Brassicaria saxatilis	(DC.) Gillet & Magne	(Lam.) Gillet & Magne
2869	Brassicastrum elongatum	(Ehrh.) Link	Link
2870	Brassicella arenosa	(Jord.) Fourr.	Fourr.
2871	Brassicella cheiranthos	(Vill.) Fourr.	Fourr.
2873	Brassicella erucastrum	(L.) O.E.Schulz	O.E.Schulz
2874	Brassicella monensis	(L.) O.E.Schulz	O.E.Schulz
2876	Brassicella montana	(DC.) H.E. Hess, Landolt & R.Hirzel	(DC.) H.Hess.Landolt & Hirzel.
2877	Brassicella nivalis	(Boiss. & Heldr.) O.E.Schulz	O.E.Schulz
2878	Brassicella pseudoerucastrum	(Brot.) O.E.Schulz	O.E.Schulz
2879	Brassicella richeri	(Vill.) O.E.Schulz	O.E.Schulz
2881	Brassicella valentina	(DC.) O.E.Schulz	O.E.Schulz
2882	Brassicella valentina var. granatensis	O.E.Schulz
2883	Brassicella wrightii	O.E.Schulz	O.E.Schulz in Elliston-Wright
2890	Braya alpina	Hook.f. & T.Anderson	Sternb. & Hoppe
2901	Braya brevicaulis	Em.Schmid	Schmid
2903	Braya calycina	(Desv.) Wedd.	Wedd.
2905	Braya eschscholtziana	(Andrz. ex DC.) Benth. & Hook.f. ex S.Watson	Benth. & Hook.
2912	Braya gamosepala	(Hedge) Al-Shehbaz & S.I.Warwick	(Hedge) Al-Shehbaz & Warwick
2916	Braya glabella subsp. purpurascens	(R.Br.) W.J.Cody	(R.Br.) Cody
2920	Braya graminea	(Greene) M.E.Jones	M.E.Jones
2934	Braya intermedia	T.J.Sφrensen	T.J.Sørensen
2935	Braya involucrata	(Bunge) Ledeb.	Ledeb.
2939	Braya limoselloides	Bunge	Bunge ex Ledeb.
2956	Braya oxycarpa var. stenocarpa	O.E.Schultz
2957	Braya pamirica	(Korsh.) O.Fedtsch.	O.Fedtsch.
2965	Braya pinnatifida	(Lam.) W.D.J.Koch	W.D.J.Koch
2966	Braya purpurascens	(R.Br.) Bunge ex Ledeb.	Bunge ex Ledeb.
2973	Braya qingshuiheense	(Y.Q.Ma & Y.Z.Zong) Al-Shehbaz & D.A.German	(Ma & Zong Y.Zhu) Al-Shehbaz & D.A.German
2988	Braya supina	(L.) W.D.J.Koch	W.D.J.Koch
2996	Braya tilingii	Regel & Tiling	Regel
2997	Braya trinkleri	Em.Schmid	Schmid
3000	Braya verticillata	(Jeffrey & W.W.Sm.) W.W.Sm.	W.W.Sm.
3010	Brayopsis diapensioides	(Wedd.) Gilg & Muschl.	Gilg & Muschl.
3012	Brayopsis grandiflora	(Planchon) Gilg & Muschl.	(Planch.) Gilg & Muschl.
3013	Brayopsis hauthalii	(Gilg & Muschl.) Skottsb.	Skottsb.
3014	Brayopsis monimocalyx	(Gilg & Muschl. ex Hosseus) O.E.Schulz	O.E.Schulz
3017	Brayopsis skottsbergii	Gilg & Muschl. ex Skottsb.	Gilg
3018	Brayopsis trichocarpa	(Muschl.) Gilg & Muschl.	Gilg & Muschl.
3032	Bunias dubia	Zapal.	Zapał.
3042	Bunias syriaca	M.Bieb.	Gaertn.
3065	Cakile aegyptia	Maire & Weiller	Spreng.
3076	Cakile arabica	Velen. & Bornm.	Velen.
3078	Cakile baltica	Jord.	Jord. ex Pobed.
3088	Cakile edentula subsp. edentula	(Bigelow) Hook.	Hook.
3092	Cakile edentula subsp. islandica	(Gand.) A.Löve & D.Löve	(Gand.) Á.Löve & D.Löve
3093	Cakile euxina	Pobed. ex Grossh.	Pobed.
3105	Cakile latifolia	(Desf.) Poir.	Poir.
3108	Cakile maritima	f. baltica (Jord.) Rouy & Foucaud	Scop.
3113	Cakile maritima subsp. integrifolia	(Hornem.) Greuter & Burdet	Hyl. ex Greuter & Burdet
3118	Cakile maritima var. latifolia	Desf.	(Poir.) Ostenf.
3120	Cakile myagroides	(L.) Poir.	Poir.
3121	Cakile perennis	(L.) L'Hér. ex Lam. & DC.	L'Hér. ex DC.
3124	Cakile rugosa	(L.) L'Hér. ex DC.	L'Hér. ex DC.
3127	Calepina cochlearioides	(Murray) Dumort.	Dumort.
3128	Calepina corvini	(All.) Desv.	Desv.
3129	Calepina irregularis	(Asso) Thell.	Thell.
3142	Camelina alyssum subsp. integerrima	(Celak.) Smejkal	(Čelak.) Smejkal
3143	Camelina anomala	Boiss. & Hausskn.	Boiss. & Hausskn. ex Boiss.
3144	Camelina austriaca	(Crantz) Pers.	Pers.
3149	Camelina dentata	(Willd.) Pers.	Pers.
3150	Camelina foetida	(Bergeret) Fr.	Fr.
3152	Camelina glabrata	(DC.) Fritsch ex N.W.Zinger	Fritsch
3158	Camelina lasiocarpa	Boiss. & Blanche	Boiss. & Balansa ex Boiss.
3167	Camelina neglecta	J.Brock, Mandáková, Lysak & Al-Shehbaz	J.R.Brock, Mandáková, Lysak & Al-Shehbaz
3172	Camelina pinnatifida	(Ehrh.) Hornem.	Hornem.
3178	Camelina sativa	Kotschy	(L.) Crantz
3195	Camelinopsis campylopoda subsp. kurdica	A.G.Mill	A.G.Mill.
3196	Camelinopsis kurdica	(A.G.Mill.) Al-Shehbaz & A.G.Mill	(A.G.Mill.) Al-Shehbaz & A.G.Mill.
3197	Campe barbarea	(L.) W.Wight ex Piper	W.Wight
3199	Campe orthoceras	(Ledeb.) A.Heller	A.Heller
3200	Campe stricta	(Andrz.) W.Wight ex Piper	W.Wight
3203	Campyloptera syriaca	(Campylo) Boiss.	Boiss.
3205	Capsella alpestris	Miégev.	(Almq.) Almq.
3211	Capsella batavorum	E.B.Almq.	(Almq.) Almq.
3226	Capsella concava	E.B.Almq.	(Almq.) Almq.
3232	Capsella grandiflora	(Fauché & Chaub.) Boiss.	Boiss.
3233	Capsella heegeri	Solms.	Solms
3237	Capsella mediterranea	E.B.Almq.	(Almq.) Almq.
3242	Capsella patagonica	E.B.Almq.	(Almq.) Almq.
3248	Capsella pubens	(A.Gray) S.Watson	Benth. & Hook.f. ex S.Watson
3254	Capsella spinosa	(Ard.) Medik.	Moench
3256	Capsella stenocarpa	(Crép.) Timb.-Lagr.	Druce
3261	Capsella turoniensis	E.B.Almq.	(Almq.) Almq.
3269	Cardamine acuminata	(Nutt.) Rydb.	Rydb.
3270	Cardamine adriatica	Kučera, Lihová & Marhold	Jar.Kučera, Lihová & Marhold
3288	Cardamine amara subsp. balcanica	Marhold, Ancev & Kit Tan	Marhold, Ančev & Kit Tan
3294	Cardamine amphibia	(L.) Kuntze	Kuntze
3295	Cardamine amplexicaulis	Haens. ex Willk.	Haens.
3303	Cardamine anhuiensis	D.C.Zhang & J.Z.Shao	D.C.Zhang & C.Z.Shao
3304	Cardamine anomala	(Eames) K.Schum.	K.Schum.
3305	Cardamine antiscorbutica	Banks & Sol.	Banks ex Griseb.
3306	Cardamine apennina	Lihova & Marhold	Lihová & Marhold
3318	Cardamine astoniae	I. Thomps.	I.Thomps.
3321	Cardamine austriaca	(Crantz) Kuntze	(Marhold) Landolt
3328	Cardamine barbareoides	Halácsy
3337	Cardamine bicolor	Opiz	Opiz ex J.Presl & C.Presl
3338	Cardamine bielzii	Schur	Schauer
3341	Cardamine bipinnata	(C.A.Mey.) O.E.Schulz	O.E.Schulz
3344	Cardamine bocconei	Viv.	Vis.
3363	Cardamine bulbifera	(L.) Crantz	Crantz
3370	Cardamine caldeirarum	Guthnick ex Seub.	Guthn.
3371	Cardamine caledonica	(Sond.) Kuntze	Kuntze
3372	Cardamine californica	(Nutt.) Greene
3376	Cardamine californica var. integrifolia	(Nutt.) Rollins	(Torr. & A.Gray) Rollins
3379	Cardamine calliphaea	Kit Tan, Giannopoulos & Vold	Kit Tan, Vold & Giannop.
3386	Cardamine caroides	C.Y.Wu ex W.T.Wang	C.Y.Wu
3402	Cardamine clematitis	Shuttlew. ex A.Gray	Shuttlew. ex S.Watson
3422	Cardamine curvisiliqua	Shuttlew. ex Chap.	Shuttlew. ex Chapm.
3426	Cardamine dasyloba	(Turcz.) Kom.	Bernh.
3427	Cardamine debilis	Banks ex DC.	D.Don
3447	Cardamine diphylla	(Michx.) A.W.Wood	(Michx.) Alph.Wood
3454	Cardamine dubia	Nicotra	H.Li
3460	Cardamine enneaphyllos	(L.) Crantz	Crantz
3461	Cardamine enysii	Cheeseman	Cheeseman ex Kirk
3468	Cardamine fernandeziana	(Phil.) Johow	Johow
3473	Cardamine flaccida subsp. alsophila	(Phil.) O.E.Schulz	O.E.Schulz
3484	Cardamine flexuosa	f. microphylla O.E.Schulz	With.
3490	Cardamine flexuosa var. manshurica	Kom.
3491	Cardamine flexuosa var. occulta	(Hornem.) O.E.Schulz	O.E.Schulz
3504	Cardamine gallaecica	(M.Lainz) Rivas Mart. & Izco Mart. et Izco	(M.Laínz) Rivas Mart. & Izco
3511	Cardamine georgiana	Al-Shehbaz & S.I.Warwick	Al-Shehbaz & Warwick
3512	Cardamine geraniifolia	(Poir.) DC.	DC.
3513	Cardamine glacialis	(G.Forst.) DC.
3516	Cardamine glandulosa subsp. sibirica	O.E.Schulz
3519	Cardamine glauca	Spreng.	Spreng. ex DC.
3521	Cardamine globosa	(Turcz.) Kuntze	(Turcz. ex Fisch. & C.A.Mey.) Kuntze
3530	Cardamine granulifera	(Franch.) Diels	Diels
3532	Cardamine greatrexii	Miyabe & Kudo	Miyabe & Kudô
3542	Cardamine heptaphylla	(L.) O.E.Schulz	(Vill.) O.E.Schulz
3543	Cardamine heterandra	J.Z.Sun & K.L.Chang	J.Z.Sun & G.L.Zhang
3544	Cardamine heterophylla	(Forst.f.) O.E.Schulz	Hook.
3561	Cardamine holophylla	Phil. ex Reiche	Phil.
3573	Cardamine iliciana	(Fritsch) N.Busch	N.Busch
3584	Cardamine incana	(A.Gray ex M.E.Jones) A.Nelson	A.Nelson
3595	Cardamine javanica	(Blume) Miq.	Miq.
3604	Cardamine kiusiana	H.Hara	Hara
3606	Cardamine konaensis	H.St. John	St.John
3610	Cardamine laciniata	(Muhl. ex Willd.) A.W.Wood
3612	Cardamine laevigata	(Willd.) Bubani	Bubani
3621	Cardamine lazica	Boiss. & Balansa	Boiss. & Balansa ex Boiss.
3623	Cardamine legionensis	(DC.) Reut.	Reut.
3626	Cardamine lenensis	Andrz. ex Ledeb.	Andrz.
3645	Cardamine loxostemonoides var. luxurians	O.E.Schulz
3649	Cardamine luxurians	(O.E.Schulz) A.Rashid & H.Ohba	(O.E.Schulz) Rashid & H.Ohba
3669	Cardamine majovskii	Marhold & Záborsky	Marhold & Záborský
3677	Cardamine maxima	(Nutt.) A.W.Wood	Wood
3689	Cardamine microzyga var. purpurascens	O.E.Schulz
3694	Cardamine monteluccii	Brilli-Catt. & Gubellini	Brilli-Catt. & L.Gubellini
3695	Cardamine montenegrina	Kučera, Lihová & Marhold	Jar.Kučera, Lihová & Marhold
3699	Cardamine multifida	(Muhl. ex Elliott) A.W.Wood	Pursh
3711	Cardamine nasturtium	(L.) Moench	Kuntze
3715	Cardamine nepalensis	Kurosaki & H.Ohba	N.Kurosaki & H.Ohba
3732	Cardamine occidentalis	(S.Watson) T.J.Howell	Howell
3739	Cardamine opicii	J.Presl & C.Presl	C.Presl & J.Presl
3752	Cardamine palustris	(Wimm. & Grab.) Peterm.
3756	Cardamine papuana	(Laut.) O.E.Schulz	O.E.Schulz
3774	Cardamine pentaphyllos	(L.) Crantz	Crantz
3775	Cardamine penzesii	Ancev & Marhold	Ančev & Marhold
3783	Cardamine pinnata	(Lam.) W.T.Aiton	W.T.Aiton
3787	Cardamine polyphylla	(Waldst. & Kit.) O.E.Schulz	D.Don
3789	Cardamine porphyrophylla	Ekman	Ekman ex Urb.
3794	Cardamine pratensis subsp. crassifolia	(Pourr.) P.Fourn.	(Pourr.) O.Bolòs & Vigo
3798	Cardamine pratensis subsp. major	Tomsovic	Tomšovic
3805	Cardamine pratensis subsp. pratensis	L.
3806	Cardamine pratensis subsp. rivularis	(Schur) Nyman	(Schur) O.Bolòs & Vigo
3815	Cardamine prorepens	Fisch.	Fisch. ex DC.
3816	Cardamine prorepens	f. valida Takeda	Fisch. ex DC.
3821	Cardamine pubescens	Steven	Phil.
3826	Cardamine purpurascens	(O.E.Schulz) Al-Shehbaz, T.Y.Cheo, L.L.Lu & G.Yang	(O.E.Schulz) Al-Shehbaz, T.Y.Cheo, L.L.Lou & G.Yang
3830	Cardamine pyrenaica	(Loefl.) Kuntze	(L. ex Loefl.) Rothm.
3831	Cardamine quercetorum	T.J.Howell	Howell
3832	Cardamine quinquefolia	(M.Bieb.) Schmalh.	(M.Bieb.) Benth. & Hook.f. ex Schmalh.
3833	Cardamine radicans	(Walp.) Kuntze	Kuntze
3840	Cardamine raphanifolia subsp. gallaecica	S.J.Laínz	M.Laínz
3847	Cardamine repens	(Franch.) Diels	Diels
3852	Cardamine rhomboidea	(Pers.) DC.
3861	Cardamine rupestris	K.Malý	F.Malý
3863	Cardamine sachalinensis	Miyabe & Miyake	Miyabe & T.Miyake
3870	Cardamine schulzii	Urbanska-Worytkiew	K.Urbanska-Worytkiewicz
3876	Cardamine scutata var. formosana	(Hayata) Liu & S.S.Ying	(Hayata) T.S.Liu & S.S.Ying
3882	Cardamine sikkimensis	H.Hara	Hara
3884	Cardamine silvestris	(L.) Kuntze	Kuntze
3886	Cardamine sinica	A.Rashid & H.Ohba	Rashid & H.Ohba
3887	Cardamine sino-manshurica	(Kitag.) Kitag.	Kitag.
3904	Cardamine subumbellata	Hook.f. & T.Anderson	Hook. ex Hook.f. & T.Anderson
3915	Cardamine tenera	J.G.Gmel. ex C.A.Mey.	S.G.Gmel. ex C.A.Mey.
3924	Cardamine tibetana	A.Rashid & H.Ohba	Rashid & H.Ohba
3942	Cardamine umbrosa	Andrz. ex DC.	Lej.
3951	Cardamine valdiviana var. callitrichoides	(Speg.) O.E.Schulz	O.E.Schulz
3953	Cardamine valida	(Takeda) Nakai	Nakai
3960	Cardamine violacea	(D.Don) Wall. ex Hook.f. & Thomson	(D.Don) Wall.
3966	Cardamine waldsteinii	Dyer	Hort.Kew.
3982	Cardaminopsis borbasii	(Zapal.) H.E.Hess, Landolt & R.Hirzel	(Zapał.) H.Hess, Landolt & Hirzel
3985	Cardaminopsis croatica	(Schott) Jáv.	Jáv.
3990	Cardaminopsis hispida	(L.) Hayek	Hayek
3996	Cardaminopsis neglecta	(Schult.) Hayek	Hayek
4001	Cardaminopsis petrogena	(A.Kern.) Mesícek	(A.Kern.) Měsíček
4006	Cardamon sativum	(L.) Fourr.	Fourr.
4009	Cardaria chalepensis	(L.) Hand.-Mazz.	Hand.-Mazz.
4022	Carpoceras amani	Post
4025	Carpoceras ceratocarpum	(Pall.) N.Busch	N.Busch
4030	Carpoceras hastulatum	(Steven) Boiss.	Boiss.
4044	Cartiera arguta	(Greene) Greene	Greene
4045	Cartiera barbata	(S.Watson) Greene	Greene
4047	Cartiera crassifolia	(Greene) Greene	Greene
4048	Cartiera howellii	(S.Watson) Greene	Greene
4060	Caulanthus californicus	(S.Watson) Payson	Payson
4061	Caulanthus cooperi	(S.Watson) Payson	Payson
4062	Caulanthus coulteri	(A.Gray ex S.Watson) S.Watson	S.Watson
4063	Caulanthus crassicaulis	(Torr.) S.Watson
4079	Caulanthus lasiophyllus var. utahensis	(Rydb.) Payson	Payson
4081	Caulanthus major	(M.E.Jones) Payson
4085	Caulanthus procerus	(Brewer) S.Watson	S.Watson
4090	Caulopsis pauciflora	(Grimm) A.Löve & D.Löve	Á.Löve & D.Löve
4096	Chalcanthus renifolius	(Boiss. & Hohen.) Boiss.	Boiss.
4097	Chalcanthus tuberosus	(Kom.) Kom.	(Komarov) Komarov
4098	Chamaeplium officinale	(L.) Wallr.	Wallr.
4099	Chamaeplium polyceratium	(L.) Wallr.	Wallr.
4100	Chamaeplium runcinatum	(Lag. ex DC.) Hayek	Hayek
4101	Chamira circaeoides	(L.f.) Zahlbr.	Zahlbr.
4103	Chartoloma platycarpum	(Bunge) Bunge	Bunge
4105	Chaunanthus gracielae	M.Martínez & L.Hernández	M.Martínez & L.Hern.
4109	Cheesemania enysii	(Cheeseman ex Kirk) O.E.Schulz	O.E.Schulz
4110	Cheesemania fastigiata	(Hook.f.) O.E.Schulz	O.E.Schulz
4112	Cheesemania gibbsii	(Cheeseman) O.E.Schulz	O.E.Schulz
4120	Cheiranthus allionii	Bois	hort. ex Bois
4123	Cheiranthus ammophilus	(A.Heller) A.Heller	A.Heller
4169	Cheiranthus forrestii	(W.W.Sm.) Hand.-Mazz.	Hand.-Mazz.
4173	Cheiranthus fruticulosus	J.Mayer	L.
4175	Cheiranthus graecus	(Lam.) Pers.	Pers.
4188	Cheiranthus jacomellii	Clementi	Clem.
4189	Cheiranthus junceus	(Willd.) Waldst. & Kit.	Kit.
4202	Cheiranthus muralis	(Lam.) Salisb.	Salisb.
4212	Cheiranthus odoratissimus	Pall. ex M.Bieb.	M.Bieb.
4216	Cheiranthus parryoides	Kurz ex Hook.f. & T.Anderson	Kurz ex Hook.f.
4222	Cheiranthus pumilus	Murith	Hornem.
4226	Cheiranthus rhaeticus	Schleich. ex Hornem.	Schleich.
4230	Cheiranthus scapiger	Adams	Adans
4241	Cheiranthus sulphureus	Banks & Sol.	Sol.
4256	Cheiranthus virescens	Webb ex H.Christ	Christ
4264	Cheirinia aspera	(Nutt.) Rydb.	Rydb.
4277	Cheirinia syrticola	(E. Sheld.) Rydb.	Rydb.
4282	Chilocardamum patagonicum	(Speg.) O.E.Schulz	O.E.Schulz
4284	Chorispermum tenellum	(Pall.) W.T.Aiton	W.T.Aiton
4292	Chorispora gracilis	A.Ernst	Alf.Ernst
4295	Chorispora iberica	(M.Bieb.) DC.	DC.
4303	Chorispora sabulosa var. eglandulosa	V.Naray. ex B.D.Naithani & Uniyal	Narayanswamy ex H.B.Naithani & Uniyal
4306	Chorispora songarica	Schrenk	Fisch. & C.A.Mey.
4308	Chorispora stricta	(Fisch. ex M. Bieb.) DC.	DC.
4311	Chorispora tenella	(Pall.) DC.	DC.
4312	Chorispora tianschanica	Z.X.An	C.H.An
4313	Christolea afghanica	Rech.f.	(Rech.f.) Rech.f.
4315	Christolea baiogoinensis	K.C.Kuan & Z.X.An	K.C.Kuan & C.H.An
4316	Christolea borealis	(Greene) Jafri	(Greene) Jafiri
4322	Christolea karakorumensis	Y.H.Wu & Z.X.An	Y.H.Wu & C.H.An
4324	Christolea lanuginosa	(Hook.f. & Thomson) Ovcz.	(Hook.f. & Thomson) Jafri
4326	Christolea longmucoensis	Y.H.Wu & Z.X.An	Y.H.Wu & C.H.An
4327	Christolea maidantalica	(Popov & P.A.Baranov) N.Busch	(Popov & Baranov) N.Busch
4329	Christolea niyaensis	Z.X.An	C.H.An
4334	Christolea prolifera	(Maxim.) Ovcz.	(Maxim.) Jafri
4337	Christolea rosularis	K.C.Kuan & Z.X.An	K.C.Kuan & C.H.An
4338	Christolea scaposa	Jafri	Jofri
4339	Christolea stewartii	(T.Anderson) Jafri	(T.Anderson) Jofri
4347	Chrysochamela elliptica	(Boiss.) Boiss.	Boiss.
4349	Chrysochamela velutina	(DC.) Boiss.	Boiss.
4361	Clandestinaria indica	(L.) Spach	Spach
4363	Clastopus erubescens	Hausskn. ex Bornm.	Hausskn.
4364	Clastopus purpureus	Bunge ex Boiss.	Bunge
4365	Clastopus vestitus	(Desv.) Boiss.	Boiss.
4366	Clausia agideliensis	Knjasev	Knjaz.
4367	Clausia aprica	(Stephan) Korn.-Trotzky	Trotzky
4369	Clausia hispida	(Regel) Lipsky	Lipsky
4374	Clausia olgae	(Regel & Schmalh.) Lipsky	Lipsky
4378	Clausia sarawschanica	(Regel & Schmalh.) Lipsky	Lipsky
4392	Clypeola alliacea	(Jacq.) Poir.	Lam.
4395	Clypeola aspera	(Grauer) Turrill	Turrill
4399	Clypeola chaetocarpa	Jaub. & Spach	Jaub & Spach
4403	Clypeola echinata	(Desv.) DC.	DC.
4422	Clypeola jonthlaspi var. lasiocarpa	Guss.	Gruner
4427	Clypeola mexicana	Sessé & Moç.	Sessé & Moc.
4428	Clypeola microcarpa	Moris	Boiss.
4431	Clypeola montana	(L.) Crantz	Crantz
4435	Clypeola pyrenaica	Bordère	Link
4436	Clypeola pyrenaica	(Lapeyr.) Link	Link
4439	Clypeola spinosa	(L.) Link	Link
4442	Cochlearia aestuaria	(Lloyd) Heywood	(J.Lloyd) Heywood
4444	Cochlearia alpina	(Bab.) H.C.Watson	Sweet
4447	Cochlearia amphibia	(L.) Ledeb.	Ledeb.
4456	Cochlearia arctica	Schlecht. ex DC.	Schlecht.
4457	Cochlearia arctica subsp. oblongifolia	(DC.) V.V. Petrovsky	(DC.) V.V.Petrovsky
4463	Cochlearia austriaca	(Crantz) Ledeb.	Vis.
4467	Cochlearia brevicaulis	Facchini	Facch.
4470	Cochlearia campylopoda	Bornm. & Gauba ex Bornm.	Bornm. & Gauba
4479	Cochlearia draba	(L.) L.	L.
4482	Cochlearia fenestrata	R.Br. ex DC.	R.Br.
4484	Cochlearia foetida	(Bergeret) Schrank	Schrank
4492	Cochlearia globosa	(Turcz.) Ledeb.	Ledeb.
4494	Cochlearia gurulkanii	Yild.	Yıld.
4495	Cochlearia henryi	(Oliv.) O.E.Schulz	O.E.Schulz
4496	Cochlearia henryi var. wilsonii	O.E.Schulz
4499	Cochlearia hispanica	(L.) Crantz	Crantz
4500	Cochlearia hobsonii	H. Pearson	H.Pearson
4526	Cochlearia officinalis subsp. oblongifolia	(DC.) Nyman	(DC.) Hultén
4537	Cochlearia paradoxa	(Hance) O.E.Schulz	O.E.Schulz
4540	Cochlearia polonica	E.Fröhl.	Frohl.
4543	Cochlearia pyrenaica subsp. aestuaria	(Lloyd) Fern.Casas & M.Laínz	(J.Lloyd) Fern.Casas & M.Laínz
4551	Cochlearia rivulorum	(Dunn) O.E.Schulz	O.E.Schulz
4565	Cochlearia siliquosa	Schlecht. ex DC.	Schltdl. ex DC.
4569	Cochlearia spathulata	Schlecht. ex DC.	Schltdl. ex DC.
4575	Cochlearia venusta	Schischk.	Schischkin
4580	Cochleariopsis groenlandica	(L.) A.Löve & D.Löve	(L.) Á.Löve & D.Löve
4581	Cochleariopsis warburgii	(O.E.Schulz) L.L.Lou	(O.E.Schulz) L.L.Lu
4584	Coelophragmus auriculatus	(A.Gray) O.E.Schulz
4585	Coelophragmus umbrosus	(B.L.Rob.) O.E.Schulz	O.E.Schulz
4588	Coincya cheiranthos subsp. montana	(Vill.) Greuter & Burdet	(DC.) Greuter & Burdet
4591	Coincya cintrana	(Cout.) Pinto da Silva	(Cout.) P.Silva
4597	Coincya leptocarpa	(Gonz.-Albo) Greuter & Burdet	(González-Albo) Greuter & Burdet
4619	Coincya pseudoerucastrum subsp. setigera	(J.Gay ex Lange) Greuter & Burdet	(Lange) Greuter & Burdet
4622	Coincya rupestris	Porta & Rigo ex Rouy	Rouy
4625	Coincya transtagana	(Cout.) Clem.-Muñoz & Hern.-Berm.	(Cout.) M.Clemente & Hern.-Berm.
4627	Coluteocarpus boissieri	(Hausskn. ex Bornm.) Haussskn. ex O.E.Schulz	Hausskn. ex O.E.Schulz
4628	Coluteocarpus reticulatus	(Poir.) Boiss.	Boiss.
4629	Coluteocarpus reticulatus var. boissieri	Hausskn. ex Bornm.	Bornm.
4634	Conringia alpina	(L.) Link	Link
4640	Conringia perfoliata	(Crantz) Link	Link
4643	Conringia thaliana	(L.) Rchb.	Rchb.
4646	Cordylocarpus muricatus	subvar. leiocarpus Faure & Maire	Desf.
4647	Cordylocarpus muricatus	subvar. trichocarpus Faure & Maire	Desf.
4649	Cordylocarpus tenuifolius	Sibth. & Sm.	Sm.
4651	Coronopus australis	(Hook.f.) Speg.	Macloskie
4653	Coronopus didymus subsp. australis	(Hook.f.) Gilg & Muschl.	Muschl.
4663	Coronopus linoides	(DC.) Spreng.	Spreng.
4665	Coronopus niloticus	(Delile) Spreng.	Spreng.
4666	Coronopus patagonicus	(Speg.) Muschl.	Speg.
4667	Coronopus pinnatifidus	(DC.) Dulac	F.Meigen
4670	Coronopus rhytidocarpus	(Hook.) Macloskie	Macloskie
4672	Coronopus serratus	(Poir.) Desv.	Desv.
4676	Coronopus verrucarius	(Garsault) Muschl. & Thell. ex Thell.	(Garsault) Muschl. & Thell.
4680	Coronopus wrightii	H.Hara	Hara
4688	Coulterina newberryi	(A.Gray) Kuntze	Kuntze
4694	Crambe arborea	Webb ex H.Christ	Webb ex Christ
4701	Crambe buschii	(O.E.Schulz) Stank.	(O.E.Schulz) Grossh.
4702	Crambe caspica	Hablitz	Raeusch.
4715	Crambe feuilleei	A.Santos	A.Santos ex Prina & Mart.-Laborde
4719	Crambe fruticosa subsp. pinnatifida	(Lowe) A.Prina & Mart.-Laborde	(Lowe) Prina & Mart.-Laborde
4724	Crambe gigantea	(Ceballos & Ortuño) Bramwell	(Ceballos & Ortuno) Bramwell
4727	Crambe gomeraea	Webb ex H.Christ	Webb ex Christ
4733	Crambe grossheimii	I.Khalilov	I.I.Khalilov
4734	Crambe hedgei	I.Khalilov	I.I.Khalilov
4736	Crambe hispanica	f. glabrata (DC.) Coss.	subvar. glabrata (DC.) O.Bolòs & Vigo
4737	Crambe hispanica subsp. abyssinica	(Hochst ex R.E.Fr.) A.Prina	(Hochst. ex R.E.Fr.) A.Prina
4746	Crambe koktebelica	(Junge) N.Busch	N.Busch
4753	Crambe laevigata	DC. ex H.Christ	DC. ex Christ
4754	Crambe litwinowii	K. Gross	Gross
4770	Crambe persica var. glaberrima	Bornm.
4771	Crambe pinnatifida	W.T.Aiton	R.Br.
4780	Crambe sinuato-dentata	Hochst. ex F.Petri	Hochst. & Schimp.
4787	Crambe sventenii	B.Pett. ex Bramwell & Sundell	Pett. ex Bramwell & Sunding
4788	Crambe tamadabensis	A.Prina & A.Marrero	A.Prina & Marrero Rodr.
4795	Crambe tatarica	Pall.	Willd.
4799	Crambe wildpretii	A.Prina & Bramwell	Prina & Bramwell
4800	Crambe wolgensis	Litv.	Litv. ex Gross
4805	Cremolobus chilensis	(Lag. ex DC.) DC.	DC.
4810	Cremolobus peruvianus	(Lam.) DC.	DC.
4817	Cremolobus suffruticosus	(DC.) DC.	DC.
4821	Crenularia glaucescens	(Boiss.) Boiss.	Boiss.
4823	Crenularia polygaloides	(DC.) Boiss.	Boiss.
4824	Crenularia umbellata	(Boiss.) Boiss.	Boiss.
4838	Crucihimalaya tenuisiliqua	(Rech.f. & Köie) Al-Shehbaz, D.A.German & M.A. Koch	(Rech.f. & Köie) Al-Shehbaz, D.A.German & M.Koch
4839	Crucihimalaya tibetica	(Hook.f. & Thomson) Al-Shehbaz, D.A.German & M.A. Koch	(Hook.f. & Thomson) Al-Shehbaz, D.A.German & M.Koch
4840	Crucihimalaya virgata	(Nutt. Ex Torr. & A.Gray) D.A.German & A.L.Ebel	(Nutt.) D.A.German & A.L.Ebel
4845	Cryptospora inconspicua	(Kom.) O.E.Schulz	(Komarov) O.E.Schulz
4854	Cusickia douglasii	(A.Gray) O.E.Schulz	O.E.Schulz
4860	Cycloptychis virgata	(Thunb.) E.Mey. ex Sond.	E.Mey.
4863	Cymatocarpus pilosissimus	(Trautv.) O.E.Schulz	O.E.Schulz
4868	Dactylocardamum polyspermum	Al-Shehbaz	Al-Shehbaz, A.Cano & Trinidad
4872	Deilosma tristis	(L.) Spach	Spach
4874	Delpinophytum patagonicum	(Speg.) Speg.	Speg.
4878	Dentaria appendiculata	(Franch. & Sav.) Matsum.	Matsum.
4897	Dentaria gemmata	(Greene) T.J.Howell	Howell
4898	Dentaria geraniifolia	(Poir.) Reiche	Reiche
4923	Dentaria quercetorum	(T.J.Howell) Greene	Greene
4926	Dentaria rhomboidea	(Pers.) Greene	Greene
4927	Dentaria rotundifolia	(Michx.) Greene	Greene
4929	Dentaria savensis	(O.E.Schulz) H.F.Wehrh.	(O.E.Schulz) H.R.Wehrh.
4943	Descurainia antarctica	(E.Fourn.) O.E.Schulz
4946	Descurainia antarctica var. patagonica	(Speg.) O.E.Schulz	O.E.Schulz
4947	Descurainia antarctica var. purpureola	(Speg.) O.E.Schulz	O.E.Schulz
4948	Descurainia appendiculata	(Griseb.) O.E.Schulz	O.E.Schulz
4952	Descurainia argentina var. brachysiliqua	(Chodat & Wilczek) O.E.Schulz	O.E.Schulz
4954	Descurainia athrocarpa	(A.Gray) O.E.Schulz	O.E.Schulz
4958	Descurainia boryi	(Boiss.) Des Moul.	Des Moul.
4959	Descurainia bourgaeana	(E.Fourn.) Webb	Webb ex Christ
4960	Descurainia brachycarpa	(Richardson) O.E.Schulz	Reiche
4961	Descurainia brachycarpa	(Phil.) Prantl ex Reiche	Reiche
4964	Descurainia californica	(A.Gray) O.E.Schulz	O.E.Schulz
4965	Descurainia canescens	(Nutt.) Prantl	Prantl
4966	Descurainia canescens var. appendiculatum	(Griseb.) Hosseus	Hosseus
4968	Descurainia canescens var. pimpinellifolium	(Barn.) Reiche	Reiche
4975	Descurainia cumingiana var. elegantula	(Phil.) O.E.Schulz	O.E.Schulz
4978	Descurainia cumingiana var. tenuissima	(Phil.) Reiche	Reiche
4979	Descurainia depressa	(Phil.) Prantl ex Reiche
4981	Descurainia depressa var. pflanzii	(Muschl.) O.E.Schulz	O.E.Schulz
4982	Descurainia deserticola	(Speg.) Speg.	Speg.
4986	Descurainia erodiifolia	(Phil.) Prantl ex Reiche	Reiche
4989	Descurainia glabrescens	(Speg.) Speg.	Speg.
4990	Descurainia glandulifera	(Speg.) Gilg & Muschl.	Gilg & Muschl.
4991	Descurainia glaucescens	(Phil.) Prantl ex Reiche	Prantl
4996	Descurainia impatiens	(Cham. & Schltdl.) O.E.Schulz	O.E.Schulz
4998	Descurainia incisa	(Engelm. ex A.Gray) Britton
5004	Descurainia irio	(L.) Webb & Berthel.	Webb & Berthel.
5006	Descurainia kochii	(Petri) O.E.Schulz	O.E.Schulz
5018	Descurainia minutiflora	(Phil.) Prantl ex Reiche	Prantl
5020	Descurainia multifida	(Pursh) O.E.Schulz	O.E.Schulz
5022	Descurainia myriophylla	(Willd. ex DC.) R.E.Fr.	R.E.Fr.
5026	Descurainia nelsonii	(Rydb) Al-Shehbaz & Goodson	(Rydb.) Al-Shehbaz & Goodson
5027	Descurainia nuttallii	(Colla) O.E.Schulz	O.E.Schulz
5028	Descurainia obtusa	(Greene) O.E.Schulz	O.E.Schulz
5032	Descurainia obtusa subsp. typica	(Greene) O.E.Schulz	Detling
5039	Descurainia pimpinellifolia	(Barnéoud) O.E.Schulz
5040	Descurainia pimpinellifolia var. glaucescens	(Phil.) O.E.Schulz	O.E.Schulz
5055	Descurainia pinnatifida	(Lam.) Webb	Webb
5061	Descurainia richardsonii	(Sweet) O.E.Schulz
5062	Descurainia richardsonii subsp. incisa	(Engelm. ex A.Gray) Detling	(Engelm.) Detling
5065	Descurainia rubescens	(Phil.) Prantl ex Reiche	Reiche
5067	Descurainia sagittata	(Hook. & Arn.) Gilg & Muschl.	Gilg & Muschl.
5071	Descurainia sophia var. macrophylla	(Barnéoud) Prantl ex Reiche	Prantl
5073	Descurainia sophioides	(Fisch. ex Hook.) O.E.Schulz	(Fisch.) O.E.Schulz
5074	Descurainia streptocarpa	(E.Fourn.) O.E.Schulz	O.E.Schulz
5075	Descurainia stricta	(Phil.) Prantl ex Reiche
5077	Descurainia stricta var. minutiflora	(Prantl ex Reiche) O.E.Schulz	O.E.Schulz
5078	Descurainia stricta var. rubescens	(Phil.) O.E.Schulz	O.E.Schulz
5079	Descurainia subscandens	(Speg.) Gilg & Muschl.	Gilg & Muschl.
5080	Descurainia tanacetifolia	(L.) Prantl	Prantl
5081	Descurainia tenuissima	(Phil.) Speg.	Speg.
5082	Descurainia titicacensis	(Walp.) Lillo
5087	Descurainia virletii	(E.Fourn.) O.E.Schulz	O.E.Schulz
5088	Desideria baiogoinensis	(K.C.Kuan & Z.X.An) Al-Shehbaz	(K.C.Kuan & C.H.An) Al-Shehbaz
5111	Diceratella sahariana	R. Corti	Corti
5121	Dichasianthus korolkowii	(Regel & Schmalh.) Soják	(Regel & Schmalhausen) Soják
5129	Dictyosperma olgae	Regel & Schmalh.	Regel
5130	Didesmus aegyptius	(L.) Desv.	DC.
5134	Didesmus bipinnatus	(Desf.) DC.	DC.
5138	Didesmus tenuifolius	(Sm.) DC.	DC.
5144	Dielsiocharis bactriana	(Ovcz. & Yunussov) Al-Shehbaz & Junussov	(Ovcz. & Junussov) Al-Shehbaz & Junussov
5145	Dielsiocharis kotschyi	(Boiss.) O.E.Schulz	O.E.Schulz
5147	Dileptium virginicum	(L.) Raf.	Raf.
5164	Dimorphostemon pectinatus	(Fisch. ex DC.) Golubk.	(DC.) Golubkova
5166	Dimorphostemon sergievskianus	(Polozhij) S.V.Ovcz.	(Polozhij) Ovczinnikova
5168	Diplopilosa flava	(Georgi) F.Dvořák	(Kotschy & Boiss. ex Boiss.) F.Dvořák
5169	Diplotaxis acris	(Forssk.) Boiss.	Boiss.
5173	Diplotaxis assurgens	(Delile) Gren.	Gren.
5186	Diplotaxis brevicaulis	(Wibel) Bluff & Fingerh.	Bluff & Fingerh.
5197	Diplotaxis cinerea	(Desf.) Pomel	Pomel
5199	Diplotaxis crassifolia	(Raf.) DC.	DC.
5216	Diplotaxis glauca	(J.A.Schmidt) O.E.Schulz	O.E.Schulz
5221	Diplotaxis gracilis	(Webb) O.E.Schulz	O.E.Schulz
5223	Diplotaxis griffithii	(Hook.f. & Thomson) Boiss.	Hook.f. & Thomson
5224	Diplotaxis griquensis	(N.E.Br.) Sprague	Sprague
5225	Diplotaxis harra	(Forssk.) Boiss.	Boiss.
5228	Diplotaxis harra subsp. glauca	(J.A.Schmidt) Sobrino Vesperinas	(J.A.Schmidt) Sobr.-Vesp.
5230	Diplotaxis harra subsp. hirta	(A.Chev.) Sobrino Vesperinas	(A.Chev.) Sobr.-Vesp.
5237	Diplotaxis heterophylla	Porta & Rigo ex Porta	Porta & Rigo ex Porta.
5239	Diplotaxis hispida	(Vahl) DC.	DC.
5242	Diplotaxis humilis	(DC.) Gren. & Godr.	Gren. & Godr.
5247	Diplotaxis intricata	(Willk.) Nyman	Nyman
5248	Diplotaxis kerakensis	Kasapligil	Kasapl.
5249	Diplotaxis kohlaanensis	A.G.Mill. & J.Nyberg	A.G.Mill. & J.A.Nyberg
5257	Diplotaxis maritima	(Rouy) Rouy ex Willk.	Rouy
5268	Diplotaxis nudicaulis	(Lag.) Pau	Pau
5273	Diplotaxis pendula	(Desf.) DC.	DC.
5277	Diplotaxis polonica	Zapal.	Zapał.
5285	Diplotaxis setosa	(Lapeyr.) DC.	DC.
5292	Diplotaxis simplex	(Viv.) Spreng.	Spreng.
5298	Diplotaxis tenuifolia subsp. cretacea	(Kotov) Sobrino Vesperinas	(Kotov) Sobr.-Vesp.
5314	Diplotaxis vicentina	(Welw. ex Samp.) Rothm.	Welw. ex Samp.
5315	Diplotaxis villosa	Boulos & Jallad	Boulos & W.Jallad
5316	Diplotaxis viminea	(L.) DC.	DC.
5322	Diplotaxis virgata	(Cav.) DC.	DC.
5323	Diplotaxis virgata	f. brevisiliqua Coss.	f. brevisiliqua
5325	Diplotaxis virgata	raça vicentina Welw. ex Samp.	DC.
5335	Diplotaxis vogelii	(Webb) Cout.	Cout.
5338	Diptychocarpus hispidus	(Regel) Regel & Schmalh.	Regel
5341	Diptychocarpus strictus	(Fisch. ex M.Bieb.) Trautv.	Trautv.
5348	Discurea sophia	(L.) Schur	Schur
5355	Dithyrea maritima	(Davidson ex B.L.Rob.) Davidson	(Davidson) Davidson
5361	Dolichostylis lindenii	(Hook.) Turcz.	Turcz.
5367	Dontostemon dentatus	(Bunge) Ledeb.	Ledeb.
5370	Dontostemon eglandulosus	(DC.) Ledeb.	Ledeb.
5381	Dontostemon pectinatus	(DC.) Ledeb.	Ledeb.
5396	Draba acinacis	H.St. John	H.St.John
5422	Draba aleutica	E.Ekman ex Hultén	Ekman
5423	Draba algida	Adams ex Fisch.	Adams ex DC.
5433	Draba alshehbazii	Klimes & D.A.German	Klimeš & D.A.German
5434	Draba altaica	(C.A.Mey.) Bunge	Bunge
5448	Draba andina	(Nutt.) A.Nelson	Phil.
5450	Draba androsacea	Wahlenb.	Willd.
5466	Draba arctica	J. Vahl
5467	Draba arctogena	(E.Ekman) E.Ekman	(Ekman) Ekman
5474	Draba armata	Schott, Nyman & Kotschy	Schott, Nyman, & Kotschy
5486	Draba astyla	Bunge ex Tolm.	Bunge ex Schrenk
5488	Draba athoa	(Griseb.) Boiss.	Boiss.
5494	Draba aurea	M.Vahl ex Hornem.	Vahl ex Hornem.
5498	Draba australis	R.Br.
5518	Draba bertiscea	D.Lakusic & Stevanovic	D.Lakušić & Stevan.
5521	Draba bifurcata	(C.L.Hitch.) Al-Shehbaz & Windham	(C.L.Hitchc.) Al-Shehbaz & Windham
5529	Draba bosniaca	(Beck) Fiala	Beck
5530	Draba boueana	Zahlbr.	Zahlbr. ex O.E.Schulz
5532	Draba brachycarpa	Nutt.	J.E.Zetterst.
5557	Draba caeruleomontana	Payson & H.St. John	Payson & St.John
5563	Draba calycosa	Boiss. & Balansa	Boiss. & Balansa ex Boiss.
5565	Draba camtschatica	(Cham. & Schltdl.) Andrz. ex Tolm.	Andrz. ex Tolm.
5568	Draba canoensis	Al-Shehbaz, Trinidad, Ed.Navarro & D.Rodr.-Paredes	Al-Shehbaz, Trinidad, Ed.Navarro & Rodr.-Paredes
5569	Draba cantabriae	(S.J.Laínz) S.J.Laínz	(M.Laínz) M.Laínz
5572	Draba cardaminiflora	Kom.	Komarov
5576	Draba caroliniana subsp. stellifera	(O.E.Schulz) Payson & H.St. John	Payson & H.St.John
5578	Draba cascadensis	Payson & H.St. John	Payson & H.St.John
5602	Draba cocuyensis	Santana & J.O.Rangel	E.Santana C. & J.O.Rangel
5606	Draba compacta	Schott, Nyman & Kotschy	Schott, Nyman, & Kotschy
5615	Draba corrugata var. saxosa	(Davidson) Munz & I.M.Johnst.	Munz & I.M.Johnst.
5628	Draba cuneifolia	Nutt.
5632	Draba cuneifolia var. sonorae	(Greene) Parish	Parish
5640	Draba dasyastra	Gilg & O.E.Schulz ex O.E.Schulz	Gilg & O.E.Schulz
5646	Draba dedeana	Boiss. & Reut.	Boiss. & Reut. ex Boiss.
5655	Draba dentata	(Nutt.) Hook. & Arn.	Hook. & Arn.
5659	Draba diazii	Rivas Mart., M.E. García & Penas	Rivas Mart., M.E.García & Penas
5683	Draba eriopoda	Turcz. ex Ledeb.	Turcz.
5695	Draba fedtschenkoi	(Pohle) Gilg ex Tolm.	Gilg ex O.E.Schulz
5702	Draba frigida	Sauter	Saut.
5704	Draba fuhaiensis	Z.X.An	C.H.An
5714	Draba glabella var. pycnosperma	(Fernald & Knowlton) G.A.Mulligan	(Fernald & C.H.Knowlt.) G.A.Mulligan
5716	Draba glabrescens	(Jord.) Hayek & Wibiral	(Speg.) Sprague
5730	Draba grandis	Langsd. ex Fisch.	Langsd. ex DC.
5733	Draba gredinii	E.Ekman	Ekman
5736	Draba groenlandica	E.Ekman	Ekman
5756	Draba helleriana var. patens	(A.Heller) O.E.Schulz	O.E.Schulz
5759	Draba helvetica	Schleich. ex DC.	Schleich.
5773	Draba hirsutifolia	(Pohle) Tolm.	Tolm.
5802	Draba hyperborea	(L.) Desv.
5813	Draba incompta	Ledeb.	Steven
5816	Draba incurvata	A.Vassil. & Golosk.	A.N.Vassiljeva & Golosk.
5820	Draba integrifolia	(S.Watson) Greene	Greene
5822	Draba involucrata	(W.W.Sm.) W.W.Sm.	W.W.Sm.
5834	Draba juvenalis	Delile ex Godron	Delile ex Godr.
5844	Draba kjellmanii	Lid	Lid ex Ekman
5849	Draba koiteseki	O.Fedtsch.ex Tolm.	O.Fedtsch. ex Tolm.
5851	Draba korabensis	Kümmerle & Degen ex Jáv.	Kümmerle & Degen
5852	Draba korschinskyi	(O.Fedtsch.) Pohle ex O.Fedtsch.
5854	Draba krockeri	(Andrz.) Fritsch	Schur
5856	Draba kurilensis	(Turcz.) F.Schmidt	N.Busch
5864	Draba laevigata	Hoppe	Cham. & Schltdl.
5876	Draba lasiocarpa	Rochel	Adams
5886	Draba lebrunii	(P.Monts.) S.J.Laínz	(P.Monts.) M.Laínz
5888	Draba lemmonii var. cyclomorpha	(Payson) O.E.Schulz	O.E.Schulz
5891	Draba leptopetala	Th. Fr.	T.Fries
5894	Draba leyboldii	Phil.	Dalla Torre & Sarnth.
5898	Draba liljebladii	Wallman	Wallm.
5902	Draba linearis	Hook.f. & T.Anderson	Boiss.
5917	Draba longirostra	Schott, Nyman & Kotschy	Schott, Nyman, & Kotschy
5918	Draba longisiliqua	Schmalh.	Bornm.
5925	Draba luteola var. minganensis	M.Vict.	Vict.
5928	Draba macleanii	Hook.f.
5944	Draba majuscula	(Jord.) Hayek & Wibiral	Rouy & Foucaud
5948	Draba martinsiana	J.Gay ex Tolm.	J.Gay
5950	Draba matthioloides	Gilg & O.E.Schulz ex O.E.Schulz
5968	Draba minganensis	(M.Vict.) Fernald	(Vict.) Fernald
5970	Draba minima	(C.A.Mey.) Steud.	Steud.
5977	Draba monantha	Gilg ex Kuntze	Gilg
5984	Draba montana	A.Kerner	S.Watson
5985	Draba montana	(W.D.J.Koch) W.D.J.Koch ex Fritsch	S.Watson
5995	Draba muscosa	(DC.) Ruiz & Pav. ex Steud.	Ruiz & Pav. ex Steud.
6021	Draba novolympica	Payson & H.St. John	Payson & H.St.John
6023	Draba nubigena	(Humb. & Bonpl.) Desv.	Desv.
6027	Draba obconica	(De Bary) Fritsch	Hayek
6071	Draba orientalis	O.Karabacak & L. Behçet	Karabacak & Behçet
6072	Draba ossetica	(Rupr.) Sommier & Levier	Rupr.
6073	Draba ostenfeldii	E.Ekman	Ekman
6075	Draba ovibovina	(E.Ekman) E.Ekman	(E.Ekman) E.Ekman ex Gelting
6084	Draba pamirica	(O.Fedtsch.) Pohle ex O.Fedtsch.	Pohle
6085	Draba pamplonensis	Planch. & Linden
6086	Draba parnassica	Boiss. & Heldr.	Boiss.
6087	Draba parnassica var. dolichostyla	O.E.Schulz
6090	Draba parviflora	(Regel) O.E.Schulz	O.E.Schulz
6091	Draba parvisiliquosa	Tolm.	Tolm. ex N.Busch
6103	Draba pectinata	(S.Watson) Rydb.	Rydb.
6110	Draba peruviana	(DC.) O.E.Schulz	O.E.Schulz
6118	Draba pilosa	Adams ex Fisch.	Adams ex DC.
6132	Draba primuloides	(Turcz.) Turcz. ex N.Busch	Turcz.
6137	Draba pseudonivalis	x N.Busch	N.Busch
6140	Draba pulchella	Willd. ex DC.	Humb. & Bonpl.
6146	Draba pusilla	F. Phil. ex Phil.	F.Phil.
6150	Draba pygmaea	Turcz. ex N.Busch	Turcz.
6153	Draba qinghaiensis	L.L.Lou	L.L.Lu
6174	Draba roegneri	Steven ex Tolm.	Steven ex Rupr.
6176	Draba rositae	Santana & J.O.Rangel	E.Santana C. & J.O.Rangel
6181	Draba ruaxes	Payson & H.St. John	Payson & H.St.John
6186	Draba sachalinensis	(F.Schmidt) F.Schmidt	Trautv.
6202	Draba schoenleinii	F. Meigen	F.Meigen
6210	Draba sericea	Santana & J.O.Rangel	E.Santana C. & J.O.Rangel
6212	Draba serpentina	(Tiehm & P.Holmgren) Al-Shehbaz & Windham	(Tiehm & P.K.Holmgren) Al-Shehbaz & Windham
6222	Draba sikkimensis	(Hook.f. & Thomson) Pohle	(Hook.f. & T.Anderson) Pohle
6228	Draba simonkaiana	Jáv.	Javorka
6230	Draba skrivanekii	(Rohlena) Chrtek	(Rohl.) Chrtek
6231	Draba smithii	Gilg & O.E.Schulz ex O.E.Schulz	Gilg & O.E.Schulz
6237	Draba spathulata	(Láng) Sadler	Spreng.
6242	Draba spectabilis var. oxyloba	(Greene) Gilg & O.E.Schulz ex O.E.Schulz	Gilg & O.E.Schulz
6248	Draba spinosa	(L.) Lam.	Lam.
6257	Draba stenobotrys	Gilg & O.E.Schulz ex O.E.Schulz	Gilg & O.E.Schulz
6271	Draba stylaris	J.Gay ex W.D.J.Koch	J.Gay ex DC.
6279	Draba subglabrata	(Speg.) O.E.Schulz	O.E.Schulz
6284	Draba subularia	Poir.	Lam.
6289	Draba supravillosa	A.P. Khokhr.	A.P.Khokhr.
6301	Draba thomsonii	(Hook.f. & Thomson) Pohle	Pohle
6302	Draba thylacocarpa	(Nábelek) Hedge	(Nábělek) Hedge
6307	Draba tibetica var. sikkimensis	Hook.f. & Thomson	Hook.f. & T.Anderson
6308	Draba tibetica var. thomsonii	Hook.f. & Thomson	Hook.f. & T.Anderson
6312	Draba tomentosa	Clairv.	[Clairv.]
6332	Draba umbellata	Sauter	Muhl.
6352	Draba violacea	Humb. & Bonpl. ex DC.	Humb. & Bonpl.
6353	Draba viperensis	H.St. John	H.St.John
6356	Draba vulgaris	DC. ex Kom.	Holmboe
6364	Draba winterbottomii	(Hook.f. & Thomson) Pohle	Pohle
6378	Draba zangbeiensis	L.L.Lou	L.L.Lu
6382	Drabella incana	(L.) Bubani	Bubani
6383	Drabella muralis	(L.) Fourr.	Fourr.
6384	Drabella thylacocarpa	Nábelek	Nábělek
6400	Dryopetalon palmeri	(S.Watson) O.E.Schulz	O.E.Schulz
6409	Elburzia fenestrata	(Boiss. & Hohen.) Hedge	(Boiss.) Hedge
6412	Enarthrocarpus chevallieri	Barratte ex L.Chevall.	Baratte ex L.Chevall.
6416	Enarthrocarpus lyratus	(Forssk.) DC.	DC.
6417	Enarthrocarpus lyratus	f. desertorum O.E.Schulz	DC.
6419	Enarthrocarpus pterocarpus	(Pers.) DC.	Delile ex Godr.
6423	Enarthrocarpus strangulatus	f. pygmaeus O.E.Schulz	Boiss.
6430	Enarthrocarpus uncatus	(Boiss.) Blatt.	Blatt.
6441	Eremobium aegyptiacum	(Spreng.) Asch.	(Spreng.) Asch. ex Boiss.
6447	Eremobium lineare	(Delile) Boiss.	Boiss.
6450	Eremobium pyramidum	(C.Presl) Botsch.	(Presl) Botsch.
6455	Eremophyton chevallieri	(Barratte ex L.Chevall.) Bég.	Bég.
6460	Ermania himalayensis	(Cambess.) O.E.Schulz	O.E.Schulz
6467	Ermania pamirica	Ovcz. & Junussov	(Korsh.) Ovcz. & Junussov
6469	Ermania parryoides	(Cham.) Botsch.	Cham.
6480	Erophila arenosa	F.Herm.	F.Hermann
6487	Erophila confertifolia	Lotsy ex Bannier	Bannier
6488	Erophila corsica	Jord. ex Debeaux	Jord. ex Magnier
6492	Erophila gilgiana	(Muschl.) O.E.Schulz	O.E.Schulz
6498	Erophila macrocarpa	(Boiss. & Heldr.) Boiss.	Boiss.
6511	Erophila praecox	(Steven) DC.	DC.
6516	Erophila sabulosa	F.Herm.	F.Hermann
6518	Erophila setulosa	Boiss. & Blanche	Boiss. & C.I.Blanche
6530	Erophila verna subsp. praecox	(Steven) Vollm.	(Steven) Walters
6533	Erophila verna subsp. verna	(L.) Chevall.	(L.) Chevall
6546	Eruca eruca	(L.) Asch. & Graebn.	Asch. & Graebn.
6553	Eruca lativalvis	(Boiss.) Boiss.	Boiss.
6554	Eruca loncholoma	(Pomel) O.E.Schulz	O.E.Schulz
6555	Eruca longirostris	R.Uechtr.	Uechtr.
6557	Eruca muralis	P.Gaertn., B.Mey. & Scherb.	Besser
6558	Eruca muralis	(L.) Besser	Besser
6560	Eruca orthosepala	(Lange) Lange	Lange
6563	Eruca pinnatifida	(Desf.) Pomel	Pomel
6573	Eruca setulosa	Boiss. & Reut.	Boiss.
6579	Eruca vesicaria subsp. pinnatifida	(Desf.) Emb. & Maire	(Desf.) Thell.
6580	Eruca vesicaria subsp. sativa	(Mill.) Thell.	(Mill.) Hegi
6600	Erucaria cakiloidea	(DC.) O.E.Schulz	O.E.Schulz
6601	Erucaria crassifolia	(Forssk.) Delile	Delile
6603	Erucaria erucarioides	(Coss. & Durieu) Müll.Berol.	Müll.Berol.
6606	Erucaria hispanica	(L.) Druce	Druce
6619	Erucaria myagroides	(L.) Halácsy	Halácsy
6625	Erucaria rupestris	Porta & Rigo ex Coincy	Huter
6626	Erucaria tenuifolia	(Sibth. & Sm.) DC.	DC.
6631	Erucastrum abyssinicum	R.E.Fr.	O.E.Schulz
6632	Erucastrum abyssinicum	(A.Rich.) O.E.Schulz	O.E.Schulz
6635	Erucastrum armoracioides	(Czern. ex Turcz.) Cruchet	Litv.
6636	Erucastrum austroafricanum	Al-Shehbaz & S.I.Warwick	Al-Shehbaz & Warwick
6643	Erucastrum cardaminoides	(Webb ex H.Christ) O.E.Schulz	O.E.Schulz
6647	Erucastrum elatum	(Ball) O.E.Schulz	O.E.Schulz
6652	Erucastrum fruticulosum	(Cyr.) C.Presl	C.Presl
6653	Erucastrum gallicum	(Willd.) O.E.Schulz	O.E.Schulz
6655	Erucastrum gravinae	(Ten.) Calest.	Calest.
6656	Erucastrum griquense	(N.E.Br.) O.E.Schulz	O.E.Schulz
6657	Erucastrum heterophyllum	(Lag.) Nyman	Nyman
6659	Erucastrum incanum	(L.) W.D.J.Koch	W.D.J.Koch
6662	Erucastrum laevigatum	(L.) O.E.Schulz	O.E.Schulz
6671	Erucastrum lasiocalycinum	Boiss. & Hausskn.	Boiss.
6673	Erucastrum leptopetalum	(DC.) Engl.	Engl.
6677	Erucastrum littoreum	(Pau & Font Quer) Maire	Maire
6678	Erucastrum littoreum subsp. brachycarpum	(Maire) Gómez-Campo	(Maire & Weiller) Gómez-Campo
6682	Erucastrum longirostre	(Boiss.) Nyman	Nyman
6688	Erucastrum monense	(L.) Link	Link
6690	Erucastrum nasturtiifolium	(Poir.) O.E.Schulz	O.E.Schulz
6696	Erucastrum obtusangulum	(Schleich. ex Willd.) Rchb.	Rchb.
6697	Erucastrum obtusangulum	Hieron.	Rchb.
6699	Erucastrum palustre	(Pirona) Vis.	Vis.
6704	Erucastrum repandum	(Willd.) Bonnier & Layens	Calest.
6710	Erucastrum strigosum	(Thunb.) O.E.Schulz	O.E.Schulz
6711	Erucastrum subbipinnatifidum	(Lag.) Nyman	Nyman
6712	Erucastrum supinum	(L.) Al-Shehbaz & S.I.Warwick	(L.) Al-Shehbaz & Warwick
6715	Erucastrum thellungii var. incrassatum	Thell.
6716	Erucastrum tournefortii	(Gouan) Link	Link
6717	Erucastrum varium	(Durieu) Durieu	Durieu
6724	Erucastrum virgatum	(C.Presl) C.Presl	C.Presl
6733	Erysimastrum aureum	(M.Bieb.) Rupr.	Rupr.
6735	Erysimastrum cretaceum	(Rupr.) Trautv.	Trautv.
6736	Erysimastrum gelidum	(Bunge) Rupr.	Trautv.
6743	Erysimum adcumbens	(Boiss.) Boiss. ex Polatschek	Kotschy ex Boiss.
6751	Erysimum allionii	(DC.) Kuntze	Kuntze
6753	Erysimum alpestre var. adcumbens	Boiss.
6773	Erysimum arcuatum	Opiz	(Nutt.) Kuntze
6778	Erysimum armeniacum	(Sims) J.Gay	Boiss.
6779	Erysimum armeniacum	Bornm.	Boiss.
6795	Erysimum aurantiacum	(F.E.Leyb.) F.E.Leyb.	Leyb.
6796	Erysimum aurantiacum	(Bunge) Maxim.	Leyb.
6802	Erysimum azerbaidzanicum	M.Kassumov	Kassumov
6807	Erysimum baeticum	(Heywood) Polatschek	(Heyw.) Polatschek
6814	Erysimum benthamii	P.Monnet	Monnet
6817	Erysimum bicolor	(Hornem.) DC.	DC.
6818	Erysimum bicorne	Sol.	[Soland.]
6821	Erysimum blennodia	(F.Muell.) F.Muell.	F.Muell.
6824	Erysimum bocconei	(All.) Pers.	Pers.
6832	Erysimum bonannianum	C.Presl.	C.Presl
6834	Erysimum boryanum	Boiss. & Spruner	Boiss.
6838	Erysimum brevifolium	Z.X.An	C.H.An
6841	Erysimum brevistylum	Sommier & Levier	Sommier & Levier.
6842	Erysimum bulgaricum	Ancev & Polatschek	(Velen.) Ančev & Polatschek
6843	Erysimum bungei	(Kitag.) Kitag.
6845	Erysimum buschii	M.Kassumov	Kassumov
6846	Erysimum caboverdeanum	(Chev.) Sunding	(A.Chev.) Sunding
6850	Erysimum callicarpum	Lipsky	Lipski
6856	Erysimum cantabricum	Alv.Mart., Fern.Casado & Nava	Álv.Mart., Fern.Casado & Nava
6880	Erysimum cheiranthoides subsp. transiliense	(M.Pop.) D.A.German	(Popov) D.A.German
6884	Erysimum cheiranthus var. aurantiacum	F.E.Leyb.
6885	Erysimum cheiri	(L.) Crantz	Crantz
6892	Erysimum collinum	(M.Bieb.) Andrz.	Andrz.
6895	Erysimum comperianum	Turcz.	Czern. ex Turcz.
6899	Erysimum corinthium	(Boiss.) Wettst.	Wettst.
6900	Erysimum crassicaule	(Boiss.) Boiss.	Boiss.
6902	Erysimum crassistylum	C.Presl.	C.Presl
6909	Erysimum cuspidatum	(M.Bieb.) DC.	DC.
6927	Erysimum dubium	(Suter) Thell.	DC.
6932	Erysimum duriaei subsp. pyrenaicum	(Nyman) P.W.Ball	(O.Bolòs & Vigo) P.W.Ball
6943	Erysimum erysimoides	(L.) Fritsch ex Janchen	Fritsch
6944	Erysimum eseptatum	Z.X.An	C.H.An
6946	Erysimum exaltatum	Andrz. ex Besser	Andrz.
6948	Erysimum feodorovii	M.Kassumov	Kassumov
6951	Erysimum filifolium	Boiss. & Hausskn.	Eastw.
6965	Erysimum gelidum	Bunge	Bunge ex Tchich.
6967	Erysimum ghiesbreghtii	Donn. Sm.	Donn.Sm.
6969	Erysimum glabrum	(L.) Kuntze	C.Presl
6973	Erysimum glandulosum	P.Monnet	(Hook.) Kuntze
6991	Erysimum hamosum	Blanche	C.I.Blanche ex Post
6993	Erysimum hayekii	(Jáv. & Rech.f.) Polatschek	(Jav. & Rech.f.) Polatschek
6995	Erysimum helveticum	(Jacq.) DC.	DC.
6999	Erysimum heritieri var. virescens	(Webb ex H.Christ) Mend.-Heuer	Mend.-Heuer
7002	Erysimum hirschfeldioides	Boiss. & Hausskn.	Boiss. & Hausskn. ex Boiss.
7003	Erysimum holboellii	(Hornem.) Kuntze	Kuntze
7005	Erysimum hookeri	P.Monnet	Boiss.
7012	Erysimum humile subsp. penyalarense	(Pau) Rivas Mart. ex G.López	(Pau) G.López
7015	Erysimum hungaricum	Zapal.	Zapał.
7017	Erysimum ibericum	(Adams) DC.	DC.
7019	Erysimum iljinii	M.Kassumov	Kassumov
7034	Erysimum ischnostylum	Freyn & Sint. ex Freyn	Freyn & Sint ex Freyn
7036	Erysimum japonicum	(H.Boissieu) Makino	(Boiss.) Makino
7039	Erysimum junceum	(Waldst. & Kit.) Willd.	Willd.
7045	Erysimum komarovii	M.Kassumov	Kassumov
7046	Erysimum korabense	Kümmerle & Jáv. ex Jáv.	Kümmerle & Javorka
7052	Erysimum kuemmerlei	Jáv.	Javorka
7054	Erysimum kurdicum	Boiss. & Hausskn.	Boiss. & Hausskn. ex Boiss.
7057	Erysimum lasiocarpum	(F.Muell.) F.Muell.	F.Muell.
7059	Erysimum laxum	(Sm.) Kuntze	Muschl.
7061	Erysimum lazistanicum	Lipsky	Rupr.
7064	Erysimum leptophyllum	(M.Bieb.) Andrz.	Andrz.
7066	Erysimum leucanthemum	(Stephan) B.Fedtsch.	Thell.
7068	Erysimum lilacinum	Steinb.	E.Steinb.
7071	Erysimum linifolium	(Pers.) J.Gay	J.Gay
7083	Erysimum maclovianum	(d'Urv.) J.Gay	Gay ex Spreng.
7089	Erysimum mairei	Sennen & Mauricio	(Sennen & Mauricio ex Maire) Sennen & Mauricio
7094	Erysimum mayorii	Alv.Mart., Nava & Fern.Casado	Álv.Mart., Nava & Fern.Casado
7095	Erysimum mediohispanicum	Polatschek
7099	Erysimum menziesii	(Benth. & Hook.f.) Wettst.	(Hook.) Wettst.
7100	Erysimum meyerianum	(Rupr.) N.Busch	Repr.
7113	Erysimum myriophyllum subsp. cazorlense	(Heywood) Polatschek	(Heyw.) Polatschek
7116	Erysimum nachyczevanicum	M.Kassumov	Kassumov
7118	Erysimum nasturtioides	Boiss. & Hausskn.	Boiss. & Hausskn. ex Boiss.
7138	Erysimum obtusangulum	(Schleich. ex Willd.) Clairv.	[Clairv.]
7140	Erysimum ochroleucum	(Schleich.) DC.	(Haller f. ex Schleich.) DC.
7142	Erysimum ochroleucum subsp. pyrenaicum	(Jord.) Nyman
7143	Erysimum ochroleucum var. intermedium	J.Gay ex Gren. & Godr.
7150	Erysimum orientale	(L.) Mill.	Mill.
7157	Erysimum pallidiflorum	Szépl. ex Jáv.	Javorka
7159	Erysimum pamiricum	Korsh.	Karsh.
7162	Erysimum parnassi	(Boiss. & Heldr.) Hausskn.	Nyman
7175	Erysimum pieninicum	(Zapal.) Pawl.	Pawł.
7177	Erysimum pirinicum	Ancev & Polatschek	Ančev & Polatschek
7178	Erysimum planisiliquum	(Fisch. & C.A.Mey.) Steud.	Steud.
7185	Erysimum pseudoatticum	Ancev & Polatschek	Ančev & Polatschek
7191	Erysimum pulchellum	(Willd.) J.Gay	J.Gay
7193	Erysimum pumilum	(Murith) Gaudin	Nutt.
7197	Erysimum pusillum	Gillies ex Hook.f. & Arn.	Bory & Chaub.
7200	Erysimum pusillum subsp. hayekii	Jáv. & Rech.f.
7207	Erysimum pygmaeum	(Adams) J.Gay	J.Gay
7215	Erysimum rechingeri	Jáv.	Javorka
7219	Erysimum rhaeticum	(Schleich. ex Hornem.) DC.	DC.
7226	Erysimum rupestre	(Sm.) DC.	DC.
7239	Erysimum semperflorens	(Schousb.) Wettst.	Wettst.
7242	Erysimum senoneri	(Heldr. & Sartori) Wettst.	Wettst.
7248	Erysimum siliculosum	(M.Bieb.) DC.	DC.
7249	Erysimum simplex	(Willk.) Pau	Pau
7252	Erysimum sinuatum	(Turcz.) Kuntze	(Franch.) Hand.-Mazz.
7255	Erysimum slavjankae	Ancev & Polatschek	Ančev & Polatschek
7260	Erysimum stocksianum	(Boiss.) Boiss.	Boiss.
7263	Erysimum strictum	P.Gaertn., B.Mey. & Scherb.	DC.
7264	Erysimum strigosum	(Ledeb.) DC.	DC.
7266	Erysimum substrigosum	(Rupr.) N.Busch	Rupr.
7274	Erysimum sylvestre	(Crantz) Scop.	Scop.
7275	Erysimum sylvestre subsp. aurantiacum	(Leyb.) P.W.Ball	(Leybold) P.W.Ball
7281	Erysimum talijevii	Klokov	(Klokov) Mosyakin
7283	Erysimum tenuifolium	(L.) Clairv.	Stokes
7284	Erysimum tenuissimum	J.Gay	F.Gay
7295	Erysimum transcaucasicum	M.Kassumov	Kassumov
7296	Erysimum transiliense	M.Pop.	Popov
7298	Erysimum trichophyllum	Heldr. ex Halácsy	Halácsy
7307	Erysimum versicolor	(M.Bieb.) Andrz.	Andrz. ex DC.
7311	Erysimum virescens	(Webb ex H.Christ) Wettst.	Wettst.
7315	Erysimum wagifii	M.Kassumov	Kassumov
7316	Erysimum wahlenbergii	(Asch. & Engl.) Borbás	Simonk.
7318	Erysimum walteri	(Elliott) Eaton	Eaton
7322	Erysimum wilczekianum	Braun-Blanq. & Maire	Maire
7323	Erysimum witmannii	Zaw.
7325	Erysimum zanonii	(Ball) Calest.	Calest.
7327	Euclidium tataricum	(Willd.) DC.	DC.
7328	Euclidium tenuissimum	(Pall.) B.Fedtsch.	B.Fedtsch.
7344	Eudema diapensioides	(Wedd.) O.E.Schulz	O.E.Schulz
7350	Eudema lycopodioides	(Speg.) Gilg & Muschl.	Gilg & Muschl.
7352	Eudema monantha	(Gilg ex Kuntze) Gilg & Muschl.	(Gilg) Gilg & Muschl.
7353	Eudema nubigena	Humb. & Bonpl.
7356	Eudema patagonica	(Speg.) Gilg & Muschl.	Gilg & Muschl.
7357	Eudema pectinata	(Speg.) Gilg & Muschl.	Gilg & Muschl.
7359	Eudema pycnophylloides	(Speg.) Gilg & Muschl.	Gilg & Muschl.
7370	Eunomia chlorifolia	(Sm.) DC.	DC.
7375	Eunomia oppositifolia	(Pers.) DC.	DC.
7376	Eunomia orbiculata	(Boiss.) Griseb.	Griseb.
7384	Eutrema altaicum	(C.A.Mey.) Al-Shehbaz & S.I.Warwick	(C.A.Mey.) Al-Shehbaz & Warwick
7386	Eutrema baimashanicum	Al-Shehbaz, G.Q.Hao & J.Q. Liu	Al-Shehbaz, G.Q.Hao & J.Quan Liu
7388	Eutrema botschantzevii	(D.A.German) Al-Shehbaz & S.I.Warwick	(D.A.German) Al-Shehbaz & Warwick
7390	Eutrema bracteatum	(S.Moore) Koidz.	Koidz.
7391	Eutrema bulbiferum	Xiao & D.K. Tian	Y.Xiao & D.K.Tian
7393	Eutrema cordifolium	Turcz. ex Ledeb.	Turcz.
7394	Eutrema deltoideum	(Hook.f. & Thomson) O.E.Schulz	O.E.Schulz
7400	Eutrema fontanum	(Maxim.) Al-Shehbaz & S.I.Warwick	(Maxim.) Al-Shehbaz & Warwick
7403	Eutrema giganteum	G.Q.Hao, Al.Shehbaz & J.Quan liu	G.Q.Hao, Al-Shehbaz & J.Quan Liu
7404	Eutrema grandiflorum	(Al-Shehbaz) Al-Shehbaz & S.I.Warwick	(Al-Shehbaz) Al-Shehbaz & Warwick
7405	Eutrema halophilum	(C.A.Mey.) Al-Shehbaz & S.I.Warwick	(C.A.Mey.) Al-Shehbaz & Warwick
7409	Eutrema hookeri	Al-Shehbaz & S.I.Warwick	Al-Shehbaz & Warwick
7410	Eutrema humboldtii	(Desv.) Spreng.	Spreng.
7411	Eutrema integrifolium	(DC.) Bunge	Bunge
7412	Eutrema japonicum	(Miq.) Koidz.	Koidz.
7415	Eutrema lancifolium	(Franch.) O.E.Schulz	O.E.Schulz
7416	Eutrema lowndesii	(H.Hara) Al-Shehbaz & S.I.Warwick	(H.Hara) Al-Shehbaz & Warwick
7419	Eutrema obliquum	K.C.Kuan & Z.X.An	K.C.Kuan & C.H.An
7420	Eutrema okinosimense	Taken.	Takenouchi
7422	Eutrema parvulum	(Schrenk) Al-Shehbaz & S.I.Warwick	(Schrenk) Al-Shehbaz & Warwick
7424	Eutrema platypetalum	(Schrenk) Al-Shehbaz & S.I.Warwick	(Schrenk) Al-Shehbaz & Warwick
7426	Eutrema primulifolium	(Thomson) Hook.f. & Thomson	Hook.f. & Thomson
7428	Eutrema pseudocordifolium	Popov ex N.Busch	Popov
7429	Eutrema purii	(D.S.Rawat, L.R.Dangwal & R.D.Gaur) Al-Shehbaz, G.Q.Hao & J.Q.Liu	(D.S.Rawat, L.R.Dangwal & R.D.Gaur) Al-Shehbaz, G.Q.Hao & J.Quan Liu
7430	Eutrema racemosum	Al-Shehbaz, G.Q.Hao & J.Q.Liu	Al-Shehbaz, G.Q.Hao & J.Quan Liu
7432	Eutrema renifolium	(Boiss. & Hohen.) Al-Shehbaz, G.Q.Hao & J.Q.Liu	(Boiss. & Hohen.) Al-Shehbaz, G.Q.Hao & J.Quan Liu
7433	Eutrema robustum	(O.E.Schulz) Al-Shehbaz, G.Q.Hao & J.Q.Liu	(O.E.Schulz) Al-Shehbaz, G.Q.Hao & J.Quan Liu
7434	Eutrema salsugineum	(Pall.) Al-Shehbaz & S.I.Warwick	(Pall.) Al-Shehbaz & Warwick
7435	Eutrema scapiflorum	(Hook.f. & Thomson) Al-Shehbaz, G.Q.Hao & J.Q.Liu	(Hook.f. & Thomson) Al-Shehbaz, G.Q.Hao & J.Quan Liu
7436	Eutrema schulzii	Al-Shehbaz & S.I.Warwick	Al-Shehbaz & Warwick
7438	Eutrema sherriffii	Al-Shehbaz & S.I.Warwick	Al-Shehbaz & Warwick
7439	Eutrema tenue	(Miq.) Makino	Makino
7441	Eutrema tianshanense	G.Q.Hao, J.Quan Liu & Al.Shehbaz	G.Q.Hao, J.Quan Liu & Al-Shehbaz
7442	Eutrema verticillatum	(Jeffrey & W.W.Sm.) Al-Shehbaz & S.I.Warwick	(Jeffrey & W.W.Sm.) Al-Shehbaz & Warwick
7443	Eutrema violifolium	(H.Lév.) Al-Shehbaz & S.I.Warwick	(H.Lév.) Al-Shehbaz & Warwick
7445	Eutrema wuchengyii	(Al-Shehbaz, T.Y.Cheo, L.L.Lu & G.Yang) Al-Shehbaz & S.I.Warwick	(Al-Shehbaz, T.Y.Cheo, L.L.Lu & G.Yang) Al-Shehbaz & Warwick
7450	Eutrema zhuxiense	Q.L.Gan & X.W.Li	Q.L.Gan & Xin W.Li
7451	Euzomodendron bourgaeanum	Coss. ex Webb
7452	Euzomodendron longirostre	(Boiss.) Pau	Pau
7453	Euzomum erucoides	(L.) Spach	Spach
7454	Euzomum sativum	(Mill.) Link	Link
7455	Euzomum vesicarium	(L.) Link	Link
7456	Exhalimolobos arabioides	(Muschler) Al-Shehbaz & C.D.Bailey	(Muschl.) Al-Shehbaz & C.D.Bailey
7483	Farsetia diffusa	(Thunb.) Desv.	Desv.
7487	Farsetia elongata	(Thunb.) Desv.	Desv.
7495	Farsetia incana	(L.) W.T.Aiton	Raf.
7500	Farsetia libyca	(Viv.) Spreng.	Spreng.
7501	Farsetia linearis	Decne.	Decne. ex Boiss.
7503	Farsetia longistyla	Baker f.	Baker
7505	Farsetia macrantha	Blatt. & Hallb.	Blatt. & Hallb
7514	Farsetia parviflora	(Delile) Spreng.	Spreng.
7518	Farsetia pinnata	(Thunb.) Desv.	Desv.
7528	Farsetia somalensis	(Pax) Engl. ex Gilg & Gilg-Ben.	Engl. ex Gilg & Gilg-Ben.
7532	Farsetia stenoptera subsp. boivinii	(E.Fourn.) Jonsell	(Fournier) Jonsell
7536	Farsetia suffruticosa	(Vent.) DC.	DC.
7543	Fedtschenkoa bucharica	F.Dvořák	(Vassilcz.) F.Dvořák
7549	Fedtschenkoa pamirica	F.Dvořák	(Botsch. & Vved.) F.Dvořák
7552	Fedtschenkoa stenopetala	(Bernh. ex Fisch. & C.A.Mey.) F.Dvořák	(Bernh. ex Ledeb.) F.Dvořák
7566	Fibigia eriocarpa	(DC.) Boiss.	Boiss.
7570	Fibigia lunarioides	(Willd.) Sweet	(Willd.) Sm.
7571	Fibigia macrocarpa	(Boiss.) Boiss.	Boiss.
7572	Fibigia macroptera	(Kotschy & Boiss. ex E.Fourn.) Boiss.	Boiss.
7576	Fibigia obovata	(Boiss. & Kotschy) Boiss.	Boiss.
7577	Fibigia pendula	(Boiss.) Boiss.	Boiss.
7578	Fibigia rostrata	(Schenk) Boiss.	Boiss.
7579	Fibigia spathulata	(Kar. & Kir.) B.Fedtsch.	B.Fedtsch.
7588	Fortuynia garcinii	(Burm.f.) Shuttlew.	Shuttlew. ex Boiss.
7590	Friedrichkarlmeyeria umbellata	(Steven ex DC.) Tahir Ali & Thines	(Steven ex DC.) T.Ali & Thines
7594	Galitzkya spathulata	(Stephan ex Willd.) V.V.Botschantz.	(Steph. ex Willd.) V.V.Botschantz.
7599	Geococcus pusillus	Drummond ex Harvey	J.Drumm. ex Harv.
7602	Glastaria glastifolia	(DC.) Kuntze	Kuntze
7605	Goerkemia turcica	Yild.	Yıld.
7608	Goldbachia laevigata	(M.Bieb.) DC.	DC.
7615	Goldbachia reticulata	(Kuntze) Vassilcz.	Vassilcz.
7620	Goniolobium austriacum	(Jacq.) Beck	Beck
7621	Gorinkia campestris	J.Presl & C.Presl	(L.) J.Presl & C.Presl
7627	Graellsia hederifolia	(Coss.) Hyam & Jury	(Coss.) R.D.Hyam & Jury
7628	Graellsia hederifolia subsp. cossonii	(O.E.Schulz) Hyam & Jury	(Schulz) R.D.Hyam & Jury
7630	Graellsia hissarica	Yunussov	Junussov
7634	Graellsia saxifragifolia	(DC.) Boiss.	Boiss.
7650	Guenthera elongata	(Ehrh.) Gómez-Campo	Besser
7651	Guenthera elongata	(Ehrh.) Andrz.	Besser
7673	Guenthera repanda subsp. galissieri	(Giraudias) Gómez-Campo	(Giraud) Gómez-Campo
7687	Guepinia coronopifolia	(Bergeret ex Steudel) Soják	(Bergeret) Soják
7688	Guepinia lepidium	Desv.	DC.
7689	Guepinia nudicaulis	(L.) Bastard	Bastard
7691	Guillenia bracteosa	(Jafri) H.B.Naithani & S.N.Biswas	(Jafri) H.B.Naithani & S.Biswas
7692	Guillenia cooperi	(S.Watson) Greene	Greene
7693	Guillenia duthiei	(O.E.Schulz) Bennet	(Schulz) Bennet
7694	Guillenia flaccidum	(O.E.Schulz) Bennet	(Schulz) Bennet
7707	Halimolobos berlandieri	(E.Fourn.) O.E.Schulz	O.E.Schulz
7723	Halimolobos montanus	(Griseb.) O.E.Schulz	O.E.Schulz
7725	Halimolobos palmeri	(Hemsl.) O.E.Schulz
7742	Halimolobos weddellii	(E.Fourn.) O.E.Schulz	O.E.Schulz
7754	Hedinia lata	C.L.He & Z.X.An	Xue L.He & C.H.An
7756	Hedinia rotundata	Z.X.An	C.H.An
7758	Hedinia tibetica	(Thomson) Ostenf.	Ostenf.
7763	Heldreichia bupleurifolia subsp. bourgaei	(Boiss.) Parolly, Nordt & Mummenhof	(Boiss.) Parolly, Nordt & Mumm.
7766	Heldreichia bupleurifolia subsp. rotundifolia	(Boiss.) Parolly, Nordt & Mummenhof	(Boiss.) Parolly, Nordt & Mumm.
7770	Heldreichia erubescens	Hauskn. ex Bornm.	Hausskn. ex Bornm.
7776	Heliophila acuminata	(Eckl. & Zeyh.) Steud.	Steud.
7780	Heliophila aggregata	(Eckl. & Zeyh.) Steud.	Steud.
7799	Heliophila caledonica	(Eckl. & Zeyh.) Sond.	Steud.
7800	Heliophila callosa	(L.f.) DC.	DC.
7806	Heliophila chamaemelifolia	Burch. ex DC.	Burch.
7826	Heliophila diffusa	(Thunb.) DC.	DC.
7840	Heliophila elongata	(Thunb.) DC.	DC.
7846	Heliophila fascicularis	DC.	Eckl. & Zeyh.
7854	Heliophila foeniculacea	W.T.Aiton	Eckl. & Zeyh. ex Sond.
7859	Heliophila graminea	(Thunb.) DC.	DC.
7862	Heliophila hurkana	Al-Shehbaz & Mummenhoff	Al-Shehbaz & Mumm.
7864	Heliophila incisa	DC.	Banks ex DC.
7866	Heliophila juncea	(P.J.Bergius) Druce	Vahl ex DC.
7879	Heliophila linearis	(Thunb.) DC.	DC.
7891	Heliophila maraisiana	Al-Shehbaz & Mummenhoff	Al-Shehbaz & Mumm.
7899	Heliophila monosperma	Al-Shehbaz & Mummenhoff	Al-Shehbaz & Mumm.
7902	Heliophila namaquensis	(Marais) Al-Shehbaz & Mummenhoff	(Marais) Al-Shehbaz & Mumm.
7908	Heliophila odontopetala	A.Zahlbr.	Zahlbr.
7913	Heliophila pectinata	Burch. ex DC.	Burch.
7919	Heliophila platysiliqua	W.T.Aiton	Eckl. & Zeyh.
7966	Heliophila suborbicularis	Al-Shehbaz & Mummenhoff	Al-Shehbaz & Mumm.
7968	Heliophila succulenta	Banks ex Sond.	Banks ex DC.
7974	Heliophila thunbergii	(Eckl. & Zeyh.) Steud.	Steud.
7994	Hemilophia sessilifolia	Al-Shehbaz, Arai & H.Ohba	Al-Shehbaz, Kats.Arai & H.Ohba
8000	Hesperidanthus argillaceus	(S.L.Welsh & N.D. Atwood) Al-Shehbaz	(S.L.Welsh & N.D.Atwood) Al-Shehbaz
8001	Hesperidanthus barnebyi	(S.L.Welsh & N.D. Atwood) Al-Shehbaz	(S.L.Welsh & N.D.Atwood) Al-Shehbaz
8005	Hesperidium triste	(L.) Beck	Beck
8006	Hesperidopsis pinnatifidus	(Willd.) Kuntze	Kuntze
8008	Hesperis adenosepala	Borbás ex Murr	Borbás
8016	Hesperis alpina	(Sternb. & Hoppe) Kuntze	Schur
8017	Hesperis altissima	(L.) Kuntze	Kuntze
8022	Hesperis andina	(Phil.) Kuntze	Kuntze
8023	Hesperis antarctica	(E.Fourn.) Kuntze	Kuntze
8024	Hesperis aprica	(Stephan) Poir.	Poir.
8028	Hesperis arctica	(E.Fourn.) Kuntze	Kuntze
8031	Hesperis arnottiana	(Gillies ex Hook. & Arn.) Kuntze	(Gillies) Kuntze
8032	Hesperis aspera	E.Fourn.	Kuntze
8033	Hesperis athrocarpa	(A.Gray) Kuntze	Kuntze
8036	Hesperis axillaris	(Hook.f. & Thomson) Kuntze	Kuntze
8041	Hesperis balansae subsp. scabrida	(Boiss.) F.Dvořák	(F.Dvořák) F.Dvořák
8042	Hesperis berlandieri	(E.Fourn.) Kuntze	Kuntze
8043	Hesperis berteroana	(Phil.) Kuntze	Kuntze
8044	Hesperis bicuspidata	(Willd.) Poir.	Poir.
8048	Hesperis brachycarpa	(Richardson) Kuntze	Kuntze
8049	Hesperis brassiciformis	(C.A.Mey.) Kuntze	Kuntze
8050	Hesperis brevipes	(Kar. & Kir.) Kuntze	Kuntze
8058	Hesperis chia	(L.) Lam.	Lam.
8064	Hesperis columnae	(Jacq.) Kuntze	Kuntze
8065	Hesperis contortuplicata	(Stephan) M.Bieb.	M.Bieb.
8066	Hesperis corymbosa	(Phil.) Kuntze	Kuntze
8067	Hesperis coulteri	(Hemsl.) Kuntze	Kuntze
8083	Hesperis falcosa	(Hochst. ex A.Rich.) Kuntze	Kuntze
8084	Hesperis fenestralis	(L.) Lam.	Lam.
8086	Hesperis flavissima	(Kar. & Kir.) Kuntze	Kuntze
8088	Hesperis foliosa	(Phil.) Kuntze	Kuntze
8089	Hesperis fragilis	(Wedd.) Kuntze	Kuntze
8090	Hesperis frutescens	(Gillies ex Hook. & Arn.) Kuntze	Kuntze
8091	Hesperis fugax	(Lag.) Kuntze	Kuntze
8092	Hesperis galeottiana	(E.Fourn.) Kuntze	Kuntze
8099	Hesperis griffithiana	(Boiss.) Kuntze	Kuntze
8100	Hesperis halophila	(C.A.Mey.) Kuntze	Kuntze
8105	Hesperis himalaica	(Edgew.) Kuntze	Kuntze
8107	Hesperis hispidula	(DC.) Kuntze	Kuntze
8112	Hesperis hyrcanica	Sprengel	Spreng.
8113	Hesperis imbricatifolia	(Barnéoud) Kuntze	Kuntze
8114	Hesperis incisa	(Engelm. ex A.Gray) Kuntze	Kuntze
8117	Hesperis intricatissima	(Phil.) Kuntze	Kuntze
8119	Hesperis ixodes	Hausskn. & O.E.Schulz ex O.E.Schulz	Hausskn. & O.E.Schulz
8126	Hesperis kunawarensis	Royle ex Regel	Royle ex Hook.f. & Thomson
8129	Hesperis lacera	(L.) L.	Sibth. ex DC.
8139	Hesperis lasioloba	(Boiss.) Kuntze	Kuntze
8142	Hesperis ledebourii	(Boiss.) Kuntze	Kuntze
8143	Hesperis leptocarpa	(Hook. & Arn.) Kuntze	Kuntze
8145	Hesperis limosella	(Bunge) Kuntze	Kuntze
8150	Hesperis litoralis	(Phil.) Kuntze	Kuntze
8151	Hesperis loeselii	(L.) Kuntze	Kuntze
8155	Hesperis macedonica	Adamović	Adam.
8156	Hesperis magellanica	(Juss. ex Pers.) Kuntze	Kuntze
8157	Hesperis maritima	(L.) Lam.	Lam.
8177	Hesperis millefolia	(Aiton) Kuntze	Kuntze
8178	Hesperis minutiflora	(Hook.f. & Thomson) Kuntze	Kuntze
8179	Hesperis mollissima	(C.A.Mey.) Kuntze	Kuntze
8182	Hesperis myriophylla	(Willd.) Kuntze	Kuntze
8184	Hesperis nivalis	Boiss. & Hausskn.	Boiss. & Hausskn. ex Boiss.
8187	Hesperis nubigena	(Humb. & Bonpl.) Kuntze	(Bonpl.) Kuntze
8189	Hesperis oblongipetala	Borbás ex Murr	Borbás
8193	Hesperis orientalis	(L.) Kuntze	Kuntze
8194	Hesperis orophila	(Wedd.) Kuntze	Kuntze
8198	Hesperis palmeri	(Hemsl.) Kuntze	Kuntze
8200	Hesperis parryi	(Hemsl.) Kuntze	Kuntze
8202	Hesperis patula	(E.Fourn.) Kuntze	Kuntze
8212	Hesperis persica subsp. kurdica	(Dvořák & Hadač) F.Dvořák	(F.Dvořák & Hadač) F.Dvořák
8214	Hesperis peruviana	(DC.) Kuntze	Kuntze
8225	Hesperis pontica	Zapal.	Zapał.
8229	Hesperis pubescens	Kuntze	(Barnéoud) Kuntze
8232	Hesperis pumila	(Stephan) Kuntze	Poir.
8234	Hesperis pusilla	(Wedd. ex E.Fourn.) Kuntze	(Gillies) Kuntze
8235	Hesperis pycnotricha	Borbás	Borbás & Degen
8237	Hesperis pyrenaica	(L.) Kuntze	Kuntze
8246	Hesperis rosea	(Bunge) Kuntze	Kuntze
8249	Hesperis rupestris	Bornm.	Boiss. & Noë
8250	Hesperis sagittata	(Hook. & Arn.) Kuntze	Kuntze
8251	Hesperis salsuginea	(Pall.) Kuntze	Kuntze
8253	Hesperis scapigera	(Adams) DC.	DC.
8254	Hesperis schaffneri	(Hemsl.) Kuntze	Kuntze
8258	Hesperis septacea	(Wedd.) Kuntze	Kuntze
8260	Hesperis siliquo-glandulosa	(Rohlena) F.Dvořák	(Rohl.) F.Dvořák
8262	Hesperis sinuata	(L.) Lam.	Lam.
8264	Hesperis solidaginea	(Triana & Planch.) Kuntze	Kuntze
8265	Hesperis sophia	(L.) Kuntze	Kuntze
8266	Hesperis spathulifolia	(A.Gray) Kuntze	Kuntze
8270	Hesperis stenophylla	(Gillies ex Hook. & Arn.) Kuntze	Kuntze
8274	Hesperis streptocarpa	(E.Fourn.) Kuntze	Kuntze
8275	Hesperis stricta	(Cambess.) Kuntze	Kuntze
8276	Hesperis suaveolens	(Andrz.) Besser ex Steud.	Besser ex Steud.
8280	Hesperis sylvestris subsp. cilicica	Bornm.	Siehe ex Bornm.
8287	Hesperis tauricola	Kotschy & Boiss.	Kotschy ex Boiss.
8288	Hesperis thaliana	(L.) Kuntze	Kuntze
8290	Hesperis theophrasti subsp. graeca	(Dvořák) F.Dvořák	Dvořák
8294	Hesperis titicacensis	(Walp.) Kuntze	Kuntze
8295	Hesperis torulosa	(Desf.) Kuntze	Kuntze
8297	Hesperis toxophylla	(M.Bieb.) Kuntze	Kuntze
8300	Hesperis tricuspidata	(L.) Lam.	Lam.
8303	Hesperis turkmendaghensis	A.Duran & A.Ocak	A.Duran & Ocak
8306	Hesperis uniflora	(Hook.f. & Thomson) Kuntze	Kuntze
8314	Hesperis virletii	(E.Fourn.) Kuntze	Kuntze
8319	Hesperis wallichii	(Hook.f. & Thomson) Kuntze	Kuntze
8320	Hesperis weddellii	(E.Fourn.) Kuntze	Kuntze
8321	Hesperis zanonii	(Ball) Kuntze	Kuntze
8324	Heterodraba unilateralis	(M.E.Jones) Greene	Greene
8334	Hexaptera constitutionis	F. Phil. ex Phil.	Phil.
8338	Hexaptera cuneata var. violacea	(Phil.) Reiche	Reiche
8349	Hexaptera pinnatifida	Gillies ex Hook.	Gillies & Hook.
8352	Hexaptera pinnatifida var. nana	Hieron.	Hieron. ex Hosseus
8353	Hexaptera purpurea	Hastings	G.T.Hastings
8358	Hexaptera spathulata subsp. pusilla	(Phil.) Gilg & Muschl.	Gilg & Muschl.
8364	Hilliella alatipes var. macranthus	Y.H.Zhang & H.W.Li	Y.H.Zhang
8377	Hilliella rupicola subsp. shuangpaiensis	(Z.Y.Li) Al-Shehbaz & D.A.German	(Z.Yu Li) Al-Shehbaz & D.A.German
8378	Hilliella shuangpaiensis	Z.Y.Li	Z.Yu Li
8389	Hirschfeldia erucastrum	(L.) Fritsch ex Janchen	Fritsch
8390	Hirschfeldia gallica	(Willd.) Fritsch	(Willd.) Fritsch & Farw.
8391	Hirschfeldia geniculata	(Desf.) Pomel	Pomel
8392	Hirschfeldia heterophylla	(Lag.) Amo	Amo
8397	Hirschfeldia incana subsp. geniculata	(Desf.) Maire	(Desf.) Tzvelev
8398	Hirschfeldia incana subsp. incrassata	(Thell.) Gómez-Campo	(Thell. ex Hegi) Gómez-Campo
8401	Hirschfeldia nasturtiifolia	(Poir.) Fritsch	Fritsch
8403	Hirschfeldia pollichii	(K.F.Schimp. & Spenn.) Fritsch ex Janchen	Fritsch
8405	Hirschfeldia rostrata	(Balf.f.) O.E.Schulz	O.E.Schulz
8409	Hormathophylla baetica	P.Küpfer	P.Kupfer
8413	Hormathophylla kuepferiana	D.A.German & V.I. Dorof.	D.A.German & V.I.Dorof.
8419	Hormathophylla macrocarpa	(Ikonn.-Gal.) Kamelin	(DC.) P.Küpfer
8424	Hormathophylla spathulata	(Stephan) Cullen & T.R.Dudley	(Stephan ex Willd.) Cullen & T.R.Dudley
8432	Hornungia alpina subsp. polatschekii	(S.J.Laínz) O.Appel	(M.Laínz) O.Appel
8434	Hornungia petraea	(L.) Rchb.	Rchb.
8437	Hornungia procumbens	(L.) Hayek	Hayek
8439	Hugueninia balearica	(Porta) O.E.Schulz	O.E.Schulz
8445	Hutchinsia affinis	F.W.Schultz	Gren. ex F.W.Schultz
8446	Hutchinsia alba	Ledeb.	Bunge
8447	Hutchinsia alpina	(L.) W.T.Aiton	W.T.Aiton
8451	Hutchinsia alpina subsp. polatschekii	S.J.Laínz	M.Laínz
8453	Hutchinsia aragonensis	(Loscos & J.Pardo) Loscos & J.Pardo	Loscos
8457	Hutchinsia bifurcata	Ledeb.	Bunge
8460	Hutchinsia calycina	(Stephan) Desv.	Hook.
8470	Hutchinsia flavissima	(Kar. & Kir.) Ledeb.	Ledeb.
8472	Hutchinsia fontqueri	Sauvage
8473	Hutchinsia hastulata	(Steven ex DC) DC.	DC.
8477	Hutchinsia ochrantha	(F.Muell. ex Benth.) J.M.Black	J.M.Black
8478	Hutchinsia pauciflora	(W.D.J.Koch) Bertol.	Nyman
8486	Hutchinsia prostii	J.Gay ex Jord.	J.Gay ex Loret
8487	Hutchinsia puberula	(Rupr.) N.Busch	N.Busch
8492	Hutchinsia rotundifolia	(L.) W.T.Aiton	W.T.Aiton
8496	Hutchinsia tenuis	(Barnéoud) O.E.Schulz	O.E.Schulz
8514	Hutera rupestris	Porta & Rigo ex Porta	Porta
8516	Hylandra suecica	(Fr.) A.Löve	(Fr.) Á.Löve
8520	Hymenolobus pauciflorus	(W.D.J.Koch) A.W.Hill	Schinz & Thell.
8543	Iberidella rotundifolia	(L.) Hook.f.	Hook.f.
8547	Iberidella trinervia	(DC.) Boiss.	Boiss.
8556	Iberis arbuscula	Runem.	Runemark
8568	Iberis bernardiana	Godr. & Gren.	Gren. & Godr.
8576	Iberis campestris	(L.) Wallr.	Wallr.
8592	Iberis ciliata subsp. atlantica	Litard. & Maire
8596	Iberis ciliata var. rifana	Emb. & Maire
8601	Iberis contracta subsp. contracta	Pers.	(Pers.) Moreno
8604	Iberis corifolia	(Sims) Sweet	Sweet
8612	Iberis dunalii	(Bubani) Cadevall	(Bubani) Cadevall & Sallent
8633	Iberis intermedia subsp. beugesiaca	J.M.Tison	J.-M.Tison
8639	Iberis latealata	Porta & Rigo ex Porta	Porta & Rigo
8644	Iberis linifolia	(Desv.) Steud.	L.
8649	Iberis linifolia subsp. linifolia	L.	(L.) Moreno
8650	Iberis linifolia subsp. prostii	(Soy.-Will. ex Godr.) Moreno	(Soy.-Will. ex Goodr.) Moreno
8655	Iberis linifolia subsp. violletii	(Soy.-Will. ex Godr.) Valdés	(Godr.) Valdés
8688	Iberis rollii	A.Terracc. ex Chiov.	Terrac. ex Chiov.
8691	Iberis ruderalis	(L.) Crantz	Crantz
8703	Iberis sempervirens subsp. pseudosaxatilis	Emb.	(Maire) Greuter & Burdet
8728	Iberis violletii	Soy.-Will. ex Godr.
8729	Iberis virginica	(L.) Rchb.	Fisch. & C.A.Mey.
8733	Icianthus glabrifolius	(Buckley) Greene	Greene
8734	Idahoa scapigera	(Hook.) A.Nelson & J.F.Macbr.	A.Nelson & J.F.Macbr.
8735	Ihsanalshehbazia granatensis	(Boiss. & Reut.) Tahir Ali & Thines	(Boiss. & Reut.) T.Ali & Thines
8737	Iodanthus dentatus	(Torr.) Greene	(Raf.) Greene
8738	Iodanthus hesperidoides	(Torr. & A.Gray) Torr. & A.Gray	Torr. & A.Gray
8741	Iodanthus pinnatifidus	(Michx.) Steud.	Steud.
8749	Ionopsidium acaule	(Desf.) DC. ex Rchb.	Rchb.
8757	Ionopsidium prolongoi	(Boiss.) Batt.	Batt.
8761	Ionopsidium savianum	(Caruel) Ball ex Caruel	Ball ex Caruel
8784	Isatis apennina	Ten.	Grande
8786	Isatis aptera	(Boiss. & Heldr.) Al-Shehbaz, Moazzeni & Mummenhoff	(Boiss. & Heldr.) Al-Shehbaz, Moazzeni & Mumm.
8794	Isatis bannatica	Link	Hort.Cremen.74 ex Link
8804	Isatis bungeana	Seidlitz	Seidl.
8805	Isatis buschiana	Schischk.	Schischkin
8810	Isatis canaliculata	(Vassilcz.) V.V.Botschantz.	(Vass.) V.V.Botschantz.
8825	Isatis cardiocarpa	(Trautv.) Al-Shehbaz, Moazzeni & Mummenhoff	(Trautv.) Al-Shehbaz, Moazzeni & Mumm.
8826	Isatis caucasica	(Rupr.) N.Busch	Kolenati ex Rupr.
8827	Isatis ciesielskii	Zapal.	Zapał.
8836	Isatis davisiana	H. Misirdali	Misirdali ex P.H.Davis, R.R.Mill & Kit Tan
8837	Isatis demiriziana	H. Misirdali	Misirdali ex P.H.Davis, R.R.Mill & Kit Tan
8854	Isatis glastifolia	(Fisch. & C.A.Mey.) Al-Shehbaz, Moazzeni & Mummenhoff	(Fisch. & C.A.Mey.) Al-Shehbaz, Moazzeni & Mumm.
8861	Isatis gymnocarpa	(Fisch. ex DC.) Al-Shehbaz, Moazzeni & Mummenhoff	(Fisch. ex DC.) Al-Shehbaz, Moazzeni & Mumm.
8863	Isatis hebecarpa	Velen.	DC.
8873	Isatis kamienskii	Zapal.	Zapał.
8874	Isatis karjaginii	Schischk. ex Grossh.	Schischk.
8883	Isatis latisiliqua var. gudrunensis	Boiss.
8891	Isatis mardinensis	P.H.Davis & H.Misirdali	P.H.Davis & Misirdali
8912	Isatis quadrialata	Al-Shehbaz, Moazzeni & Mummenhoff	Al-Shehbaz, Moazzeni & Mumm.
8915	Isatis rugulosa	Bunge	Bunge ex Boiss.
8924	Isatis stenophylla	Bornm. & Gauba ex Bornm.	Bornm. & Gauba
8932	Isatis takhtajanii	V.E.Avet.	Avetisyan
8934	Isatis teheranica	Bornm.	Bornm. ex Bornm. & Gauba
8952	Isatis transsilvanica	Simonk.	Simonk
8961	Isatis zarrei	Al-Shehbaz, Moazzeni & Mummenhoff	Al-Shehbaz, Moazzeni & Mumm.
8963	Ischnocarpus novae-zelandiae	(Hook.f.) O.E.Schulz	O.E.Schulz
8970	Kernera alpina	(Tausch) Prantl	Prantl
8973	Kernera decipiens	(Willk.) Nyman	Willk.
8980	Kladnia tristis	(L.) Schur	Schur
8988	Koniga emarginata	(Boiss.) Nyman	Nyman
8989	Koniga fruticosa	Webb ex H.Christ	Webb ex Christ
8993	Koniga marginata	Webb ex Coss.	Webb.
8995	Koniga pyrenaica	(Lapeyr.) Heynh.	Heynh.
8996	Koniga rupestris	(Ten.) Heynh.	Heynh.
8999	Koniga strigulosa	(Kunze) Nyman	Nyman
9000	Koniga tortuosa	(Willk.) K.Koch	K.Koch
9010	Laelia cochlearioides	(Murray) Pers.	Pers.
9011	Laelia iberioides	(Brot.) Pers.	Pers.
9012	Laelia irregularis	Samp.	(Asso) Samp.
9013	Laelia orientalis	Rchb.	Desv.
9014	Lagowskia physocarpa	(Lagowsk) Trautv.	Trautv.
9015	Lamprophragma longifolium	(Benth.) O.E.Schulz	O.E.Schulz
9016	Lasioptera campestris	(L.) Andrz. ex DC.	Andrz. ex DC.
9046	Lepia accedens	(Jord.) Fourr.	Fourr.
9049	Lepia campicola	(Jord.) Fourr.	Fourr.
9050	Lepia errabunda	(Jord.) Fourr.	Fourr.
9051	Lepia hirta	(L.) Desv.	Desv.
9055	Lepia sativa	(L.) Desv.	Desv.
9056	Lepia stylata	(Lag. & Rodr.) Webb	Webb
9060	Lepidium abyssinicum	Hochst. ex A.Rich.	Hochst.
9062	Lepidium acutidens	(A.Gray) T.J.Howell	Howell
9068	Lepidium afghanicum	(Rech.f. & Köie) Al-Shehbaz & Mummenhoff	(Rech.f. & Köie) Al-Shehbaz & Mumm.
9071	Lepidium africanum subsp. divaricatum	(Aiton) Jonsell	(Ait.) Jonsell
9094	Lepidium apterum	(Lipsky) Al-Shehbaz & Mummenhoff	(Lipsky) Al-Shehbaz & Mumm.
9104	Lepidium atlanticum	(Ball) Thell.	Thell.
9114	Lepidium barneoudianum	Sukorý	Sukory
9124	Lepidium bipinnatifidum var. araucanum	(Phil.) Reiche	Reiche
9125	Lepidium bipinnatifidum var. curicoanum	(Phil.) Reiche	Reiche
9126	Lepidium bipinnatifidum var. tenuifolium	(Phil.) Reiche	Reiche
9129	Lepidium boelckeanum	A.Prina	Prina
9132	Lepidium bonannianum	(C.Presl) Guss.	Guss.
9134	Lepidium bonariense	f. gracile Chodat & Hassl.	L.
9146	Lepidium botschantzevii	(R.Vinograd.) Al-Shehbaz & Mummenhoff	(R.M.Vinogr.) Al-Shehbaz & Mumm.
9150	Lepidium brevicaule	Barn.	Barnéoud
9151	Lepidium brevicaule	(Spreng.) Hoppe	Barnéoud
9154	Lepidium bursa-pastoris	(L.) Willd.	Willd.
9157	Lepidium californicum	Nutt.	Nutt. ex Torr. & A.Gray
9158	Lepidium calycinum	Steph. ex Willd.	Godr.
9171	Lepidium carrerasii	J.J.Rodr.	Rodrig.
9172	Lepidium cartilagineum	(J.Mayer) Thell.	Thell.
9183	Lepidium chichicara var. lanceolatum	(Walp.) Thell.	Thell.
9188	Lepidium chitungense	A.P. Jacot	Jacot
9192	Lepidium coronopifolium	Spreng.	[Fisch.]
9203	Lepidium crenatum	(Greene) Rydb.	Rydb.
9214	Lepidium curvinervium	(Botsch. & Vved.) Al-Shehbaz & Mummenhoff	(Botsch. & Vved.) Al-Shehbaz & Mumm.
9224	Lepidium densiflorum var. elongatum	(Rydb.) Thell.	Thell.
9227	Lepidium densiflorum var. ramosum	(A.Nelson) Thell.	Thell.
9252	Lepidium drabifolium	St-Lag.	St.-Lag.
9258	Lepidium ecklonii	Schrad.	Schrad. ex Regel
9262	Lepidium englerianum	(Muschler) Al-Shehbaz	(Muschl.) Al-Shehbaz
9291	Lepidium gerloffianum	Vatke ex Thell.
9308	Lepidium heterophyllum	(S.Watson) M.E.Jones	Benth.
9322	Lepidium hirtum subsp. rifanum	Emb. & Maire
9332	Lepidium iberifolium	St-Lag.	St.-Lag.
9336	Lepidium incisum	Roth ex M. Bieb.	Roth
9337	Lepidium incisum	Banks & Sol.	Roth
9349	Lepidium jarmolenkoi	R.Vinogr.	R.M.Vinogr.
9371	Lepidium lapazianum	Al-Shehbaz & S.G.Beck	Al-Shehbaz & S.Beck
9375	Lepidium lasiocarpum subsp. wrightii	(A.Gray) Thell.	Thell.
9382	Lepidium latifolium subsp. sibiricum	Thell.	(Schweigg.) Thell.
9393	Lepidium lineare	Poir.	DC.
9397	Lepidium lipskyi	(N.Busch) Al-Shehbaz & Mummenhoff	(N.Busch) Al-Shehbaz & Mumm.
9401	Lepidium loulanicum	Z.X.An & G.L.Zhou	C.H.An & G.L.Zhou
9422	Lepidium meyenii subsp. marginatum	(Griseb.) Thell.	Thell.
9461	Lepidium naufragorum	Garn.-Jones & Norton	Garn.-Jones & D.A.Norton
9463	Lepidium nebrodense	(Raf.) Guss.	Guss.
9473	Lepidium nitidum var. oreganum	(T.J.Howell ex Greene) C.L.Hitchc.	C.L.Hitchc.
9482	Lepidium occidentale	T.J.Howell	Howell
9483	Lepidium oleraceum	G.Forst. ex Sparrm.	G.Forst.
9487	Lepidium olgae	(R.Vinograd.) Al-Shehbaz & Mummenhoff	(R.M.Vinogr.) Al-Shehbaz & Mumm.
9491	Lepidium oreganum	T.J.Howell ex Greene	Howell ex Greene
9492	Lepidium orientale	(Shrenk) Al-Shehbaz & Mummenhoff	(Schrenk) Al-Shehbaz & Mumm.
9507	Lepidium patrinoides	(Regel) Al-Shehbaz & Mummenhoff	(Regel) Al-Shehbaz & Mumm.
9508	Lepidium pavlovii	Al-Shehbaz & Mummenhoff	Al-Shehbaz & Mumm.
9512	Lepidium peregrinum	Thell. ex Druce	Thell.
9523	Lepidium philippianum	(Kuntze) Thell.	Thell.
9535	Lepidium praecox	(Raf.) DC.	DC.
9537	Lepidium pratense	J.Serres ex F.W.Schultz	J.Serres ex Billot
9540	Lepidium pseudodidymum	Thell. ex Druce	Thell. in Druce
9545	Lepidium pterocarpum	(Botsch. & Vved.) Al-Shehbaz & Mummenhoff	(Botsch. & Vved.) Al-Shehbaz & Mumm.
9557	Lepidium ramburei	Boiss.
9566	Lepidium repens	(Schrenk) Boiss.	Boiss.
9567	Lepidium reticulatum	T.J.Howell	Howell
9569	Lepidium reverchonii	Debeaux	Debeaux ex Willk.
9578	Lepidium ruderale var. myrianthum	(Phil.) Reiche	Reiche
9604	Lepidium serra	H. Mann	H.Mann
9609	Lepidium silaifolium	(Hook.f. & Thomson) Al-Shehbaz & Mummenhoff	(Hook.f. & Thomson) Al-Shehbaz & Mumm.
9621	Lepidium spicatum	f. microcarpum Hicken	Desv.
9623	Lepidium spicatum var. chilense	(Kunze ex Walp.) Reiche	Reiche
9643	Lepidium subvaginatum	Steud. ex Thell.	Steud.
9683	Lepidium virginicum subsp. menziesii	(DC) Thell.	(DC.) Thell.
9691	Lepidium virginicum var. robinsonii	(Thell.) C.L.Hitchc.	C.L.Hitchc.
9696	Lepidium weddellii	J.F.Macbr.	O.E.Schulz
9702	Lepidophyllum rupestre	(Ten.) Trinajstic	A.Gray
9707	Lepidostemon rosularis	(K.C.Kuan & Z.X.An) Al-Shehbaz	(K.C.Kuan & C.H.An) Al-Shehbaz
9709	Lepidotrichum uechtritzianum	(Bornm.) Velen. & Bornm.	Velen.
9710	Leptaleum filifolium	(Willd.) DC.	DC.
9714	Leptocarpaea loeselii	(L.) DC.	DC.
9718	Leptormus caledonicus	Eckl. & Zeyh.
9719	Leptormus dissectus	(Thunb.) Eckl. & Zeyh.	Eckl. & Zeyh.
9721	Leptormus pendulus	(Willd.) Eckl. & Zeyh.	Eckl. & Zeyh.
9723	Leptormus trifidus	(Thunb.) Eckl. & Zeyh.	Eckl. & Zeyh.
9724	Leptormus tripartitus	(Thunb.) Eckl. & Zeyh.	Eckl. & Zeyh.
9732	Lesquerella angustifolia	(Nutt.) S.Watson	(Nutt. ex Torr. & A.Gray) S.Watson
9738	Lesquerella argentea	(Schauer) S.Watson
9757	Lesquerella confluens	(Maguire & A. Holmgren) Reveal	(Maguire & A.H.Holmgren) Reveal
9769	Lesquerella engelmannii subsp. alba	(Goodman) C. Clark	(Goodman) C.Clark
9771	Lesquerella engelmannii subsp. ovalifolia	(Rydb.) C. Clark	(Rydb. ex Britton) C.Clark
9789	Lesquerella gracilis var. repanda	(Nutt.) Payson	Payson
9831	Lesquerella mendocina	(Phil.) Kurtz	Kurtz
9844	Lesquerella occidentalis subsp. cinerascens	(Maguire & A. Holmgren) Rollins & E.A.Shaw	(Maguire & A.H.Holmgren) Rollins & E.A.Shaw
9853	Lesquerella pallida	(Torr. & A.Gray) S.Watson	S.Watson
9862	Lesquerella polyantha	(Schltr.) Small	Small
9872	Lesquerella repanda	(Nutt.) S.Watson	S.Watson
9886	Lesquerella stenophylla	(A.Gray) Rydb.	Rydb.
9901	Leucosinapis alba	(L.) Spach	Spach
9902	Leucosinapis dissecta	(Lag.) Zeleny	(Lag.) Zelený
9903	Lexarzanthe mexicana	(H.H.Iltis & Al-Shehbaz) N.Diego & Calderón	(Iltis & Al-Shehbaz) Diego & Calderón
9905	Lignariella hinkuensis	Arai, H.Ohba & Al-Shehbaz	Kats.Arai, H.Ohba & Al-Shehbaz
9906	Lignariella hobsonii	(H. Pearson) Baehni
9908	Lignariella obscura	(Dunn) Jafri	(Dunn) Jofri
9909	Lignariella ohbana	Al-Shehbaz & Arai	Al-Shehbaz & Kats.Arai
9910	Lignariella serpens	(W.W.Sm.) Al-Shehbaz, Arai & H.Ohba	(W.W.Sm.) Al-Shehbaz, Kats.Arai & H.Ohba
9912	Litwinowia tatarica	(Willd.) Woronow	(Pall.) Woronow
9914	Lobularia arabica	(Boiss.) Muschl.	Muschl.
9917	Lobularia canariensis subsp. fruticosa	(Webb ex H.Christ) L.Borgen	(Webb) L.Borgen
9918	Lobularia canariensis subsp. intermedia	(Webb & Berthel.) L.Borgen	(Webb) L.Borgen
9919	Lobularia canariensis subsp. marginata	(Webb ex Coss.) L.Borgen	(Webb) L.Borgen
9921	Lobularia canariensis subsp. palmensis	(Webb ex H.Christ) L.Borgen	(Christ) L.Borgen
9925	Lobularia intermedia	Webb & Berthel.	Webb
9929	Lobularia libyca	(Viv.) Meisn.	Meisn.
9930	Lobularia longicaulis	(Boiss.) Steud.	Steud.
9931	Lobularia marginata	(Webb ex Coss.) Webb ex H.Christ	Webb ex Christ
9933	Lobularia maritima subsp. columbretensis	R. Fern.	R.Fern.
9935	Lobularia maritima var. rosula-venti	Svent.
9936	Lobularia palmensis	Webb ex H.Christ	Webb ex Christ
9937	Lobularia pyrenaica	(Lapeyr.) Steud.	Steud.
9939	Lobularia strigulosa	(Kunze) Willk.	Willk.
9944	Loxostemon axillus	Y.C.Lan & T.Y.Cheo	Y.Z.Lan & T.Y.Cheo
9947	Loxostemon incanus	R.C.Fang ex T.Y.Cheo & Y.C.Lan	R.C.Fang ex T.Y.Cheo & Y.Z.Lan
9948	Loxostemon loxostemonoides	(O.E.Schulz) Y.C.Lan & T.Y.Cheo	(O.E.Schulz) Y.Z.Lan & Y.T.Cheo
9950	Loxostemon purpurascens	(O.E.Schulz) R.C.Fang ex Y.C.Lan & T.Y.Cheo	(O.E.Schulz) R.C.Fang ex Y.Z.Lan & T.Y.Cheo
9953	Loxostemon stenolobus	(Hemsl.) Y.C.Lan & T.Y.Cheo	(Hemsl.) Y.Z.Lan & T.Y.Cheo
9954	Lunaria alpina	Bergeret	J.P.Bergeret
9975	Lunaria telekiana	Jáv.	Javorka
9978	Lycocarpus fugax	(Lag.) O.E.Schulz	O.E.Schulz
9987	Machaerophorus arequipa	Al-Shehbaz, A.Cano, M.Cueva & Salariato	Al-Shehbaz, A.Cano, M.A.Cueva & Salariato
9988	Machaerophorus laticarpus	Al-Shehbaz, A.Cano, M.Cueva & Salariato	Al-Shehbaz, A.Cano, M.A.Cueva & Salariato
9991	Macropodium nivale	(Pall.) W.T.Aiton	R.Br.
9994	Malcolmia aculeolata	(Boiss.) Boiss.	Boiss.
10005	Malcolmia alyssoides	(Pers.) DC.	DC.
10008	Malcolmia arenaria	(Desf.) DC.	DC.
10014	Malcolmia bassarana	Petrov. ex Fritsch	Petrov. ex Fritsch.
10019	Malcolmia binervis	(C.A.Mey.) Boiss.	Boiss.
10021	Malcolmia boissieriana	Jafri	Jofri
10022	Malcolmia brevipes	(Kar. & Kir.) Boiss.	Boiss.
10030	Malcolmia bungei var. glabrescens	Boiss.
10037	Malcolmia chia	(L.) DC.	DC.
10038	Malcolmia circinata	(Bunge) Boiss.	Hook.f. & Thomson
10042	Malcolmia contortuplicata	(Stephan ex Willd.) Boiss.	Boiss.
10046	Malcolmia crenulata	(DC.) Boiss.	Boiss.
10050	Malcolmia divaricata	(Fisch.) Fisch.	Fisch. ex Fisch. & C.A.Mey.
10051	Malcolmia doumetiana	(Coss.) Rouy	Rouy
10052	Malcolmia erosa	(Lag.) DC.	DC.
10053	Malcolmia exacoides	(DC.) Spreng.	Spreng.
10065	Malcolmia graeca subsp. hydraea	(Heldr. & Halácsy) Stork	(Heldr. & Hal.) Stork
10073	Malcolmia humilis	Z.X.An	C.H.An
10075	Malcolmia hyrcanica	Freyn & Sint. ex Freyn	Freyn & Sint ex Freyn
10076	Malcolmia illyrica	(Halácsy) Hayek	Hayek
10095	Malcolmia lyrata	(Sm.) Sm.	Bory & Chaub.
10096	Malcolmia macrocalyx	(Halácsy) Rech.f.	K.Rechinger
10107	Malcolmia micrantha	Boiss. & Reut.	Boiss. & Reut. ex Boiss.
10111	Malcolmia nana	(DC.) Boiss.	Boiss.
10116	Malcolmia orsiniana	(Ten.) Ten.
10121	Malcolmia pancicii	Adamovic	Adamović
10122	Malcolmia parviflora	(DC.) DC.	DC.
10130	Malcolmia pulchella	(DC.) Boiss.	Boiss.
10132	Malcolmia pygmaea	(Delile ex DC.) Boiss.	Boiss.
10134	Malcolmia ramosissima	(Desf.) Thell.	Thell.
10136	Malcolmia scorpioides	(Bunge) Boiss.	Boiss.
10139	Malcolmia scyria	Rech.f.	K.Rechinger
10142	Malcolmia stenopetala	(Fisch. & C.A.Mey.) Bernh. ex Ledeb.	Bernh. ex Ledeb.
10147	Malcolmia taraxacifolia	Balb.	DC.
10151	Malcolmia torulosa	(Desf.) Boiss.	Boiss.
10152	Malcolmia trichocarpa	Boiss. & Buhse	Boiss. ex Baker
10154	Malcolmia triloba subsp. patula	(DC.) Rivas Mart. & C.Navarro	(Lag. ex DC.) Rivas Mart. & C.Navarro
10176	Maresia binervis	(C.A.Mey.) Pomel	Pomel
10178	Maresia doumetiana	(Coss.) Batt.	Batt.
10185	Maresia malcolmioides	(Coss. & Durieu) Pomel	Batt.
10187	Maresia nana	(DC.) Batt.	Batt.
10191	Maresia pulchella	(DC.) O.E.Schulz	O.E.Schulz
10192	Maresia pygmaea	(DC.) O.E.Schulz	O.E.Schulz
10210	Mathewsia matthioloides	(Schltdl.) Müll.Berol.	Müll.Berol.
10220	Matthiola annua	(L.) Sweet	Sweet
10226	Matthiola bicornis	(Sm.) DC.	DC.
10228	Matthiola bolleana	Webb ex H.Christ	Webb ex Christ
10230	Matthiola caboverdeana	Chev.	A.Chev.
10235	Matthiola chorassanica	Bunge	Bunge ex Boiss.
10238	Matthiola coronopifolia	(Sm.) DC.	DC.
10241	Matthiola daghestanica	(Conti) N.Busch	N.Busch
10249	Matthiola farinosa	Bunge	Bunge ex Boiss.
10250	Matthiola fenestralis	(L.f.) W.T.Aiton	W.T.Aiton
10254	Matthiola fragrans	(Fisch.) Bunge	Bunge
10260	Matthiola fruticulosa var. bolleana	(Webb ex H.Christ) Sunding	(Webb ex Christ) Sunding
10275	Matthiola glabra	(Mill.) DC.	DC.
10288	Matthiola iranica	Zeraatkar, Mahmoodi, F.Ghahrem & Maassoumi	Zeraatkar, Mahmoodi, F.Ghahrem. & Maassoumi
10293	Matthiola livida	(Delile) DC.	DC.
10298	Matthiola longipetala subsp. bicornis	(Sm.) P.W.Ball	Ball
10303	Matthiola longipetala subsp. pendula	(Nábělek) Hadač & Chrtek	(Nabel.) Hadač & Chrtek
10316	Matthiola nudicaulis	(L.) Trautv.	Trautv.
10318	Matthiola odoratissima	(Pall. ex M.Bieb.) W.T.Aiton	Boiss. & Buhse ex Boiss.
10322	Matthiola ovatifolia	(Boiss.) Boiss.	Boiss.
10325	Matthiola parviflora	(Schousb.) W.T.Aiton	Kuntze
10336	Matthiola pumilio	(Sm.) DC.	DC.
10338	Matthiola revoluta	Bunge	Bunge ex Boiss.
10342	Matthiola rupestris	(Raf.) DC.	Bernh. ex Steud.
10349	Matthiola sinuata	(L.) W.T.Aiton	W.T.Aiton
10356	Matthiola smithii	Baker.f.	Baker f.
10360	Matthiola stenopetala	Bernh. ex Ledeb.	Pomel
10365	Matthiola tatarica	(Pall.) DC.	DC.
10372	Matthiola torulosa	(Thunb.) DC.	DC.
10378	Matthiola tristis	(L.) W.T.Aiton	Decne. ex Boiss.
10386	Matthiola trojana	T.Dirmenci, F.Satil & G.Tumen	Dirmenci, Satıl & Tümen
10388	Matthiola valesiaca	(J.Gay ex Gaudin) J.Gay ex Boiss.	J.Gay ex Nyman
10390	Matthiola varia	(Sm.) DC.	DC.
10392	Maximowasia falcata	(Kar. & Kir.) Kuntze	Kuntze
10400	Megacarpaea megalocarpa	(Fisch. ex DC.) Schischk. ex B.Fedtsch.	Schischk. ex Krylov
10409	Melanosinapis communis	K.F.Schimp. & Spenn.	Spenn.
10410	Melanosinapis nigra	(L.) Calest.	Calest.
10418	Meniocus linifolius	(Stephan ex Willd.) DC.	DC.
10425	Menkea draboides	(Hook.) Hook.f. ex Benth.	Hook.f. ex Benth.
10436	Menonvillea chilensis	(Turcz.) B.D.Jacks.	Turcz.
10439	Menonvillea comberi	N.Y. Sandwith	Sandwith
10440	Menonvillea constitutionis	(F. Phil. ex Phil.) Rollins	(Phil.) Rollins
10451	Menonvillea flexuosa	f. tomentoa Gilg & Muschler	Phil.
10459	Menonvillea linearis var. virgata	(Phil.) Reiche	Reiche
10469	Menonvillea orbiculata var. parviflora	(Phil.) Reiche	Reiche
10477	Menonvillea pinnatifida var. parvula	(Phil.) Gilg & Muschler	Gilg & Muschl.
10478	Menonvillea purpurea	(Hastings) Rollins	(G.T.Hastings) Rollins
10483	Menonvillea scapigera subsp. hirsuta	(Rollins) A.Prina	(Rollins) Prina
10484	Menonvillea scapigera subsp. longipes	(Rollins) A.Prina	(Rollins) Prina
10492	Mesoreanthus barbiger	(Greene) Greene	Greene
10497	Microcardamum tenue	(Barnéoud) O.E.Schulz	O.E.Schulz
10504	Microsisymbrium axillare	(Hook.f. & Thomson) O.E.Schulz	O.E.Schulz
10507	Microsisymbrium axillare var. dasycarpum	O.E.Schulz
10511	Microsisymbrium griffithianum	(Boiss.) O.E.Schulz	O.E.Schulz
10513	Microsisymbrium minutiflorum	(Hook.f. & Thomson) O.E.Schulz	O.E.Schulz
10518	Microsisymbrium qingshuiheense	Ma & Z.Y.Zhu	Ma & Zong Y.Zhu
10519	Microsisymbrium taxkorganicum	Z.X.An	C.H.An
10523	Microstigma deflexum	(Bunge) Juz. ex Czerniak.	(Bunge) Juz.
10525	Microstigma sajanense	Kuvajev & Sonnikova	Kuvaev & Sonnikova
10526	Microthlaspi erraticum	(Jord.) Tahir Ali & Thines	(Jord.) T.Ali & Thines
10528	Microthlaspi mediterraneo-orientale	Tahir Ali & Thines	T.Ali & Thines
10531	Microthlaspi natolicum subsp. longistylum	(G.E. Post) F.K.Mey.	(Post) F.K.Mey.
10537	Microthlaspi sylvarum-cedri	Tahir Ali & Thines	T.Ali & Thines
10539	Minaea prolongoi	(Boiss.) Lojac.	Lojac.
10540	Minaea saviana	(Caruel) Lojac.	Lojac.
10541	Mitophyllum diversifolium	(S.Watson) Greene	Greene
10543	Moenchia incana	(L.) Roth	Roth
10567	Moricandia cinerea	(Desf.) Coss.	Coss. ex Tourn.
10573	Moricandia foetida	Bourg.	Bourg. ex Coss.
10579	Moricandia moricandioides subsp. baetica	(Boiss. & Reut.) Sobrino Vesperinas	(Boiss. & Reut.) Sobr.-Vesp.
10585	Moricandia nitens	(Viv.) E.A.Durand & Barratte	E.Durand & Barratte
10591	Moricandia ramburii subsp. cavanillesiana	Font Quer & A.Bolós	Font Quer & A.Bolòs
10593	Moricandia sinaica	(Boiss.) Boiss.	Boiss.
10594	Moricandia sonchifolia	(Bunge) Hook.f.	Hook.
10599	Moricandia teretifolia	(Desf.) DC.	DC.
10600	Moricandia teretifolia	f. genuina Batt.	DC.
10601	Moricandia teretifolia	f. parviflora Batt.	DC.
10602	Moricandia tortuosa	(Cambess.) Hook.f. & Thomson	Hook.f. & Thomson
10613	Morisia hypogaea	J.Gay ex Colla	J.Gay
10614	Morisia monanthos	(Viv.) Asch.	(Viv.) Barbey
10615	Mostacillastrum ameghinoi	(Speg.) O.E.Schulz	O.E.Schulz
10618	Mostacillastrum carolinense	(Scappini, C.A.Bianco & Prina) Al-Shehbaz, Scappini, C.A.Bianco & Prina	(Scappini, C.A.Bianco & Prina) Al-Shehbaz
10625	Mostacillastrum gracielae	(M.Martínez & L.Hernández) Al-Shehbaz & M.Martínez	(M.Martínez & L.Hern.) Al-Shehbaz & M.Martínez
10639	Mostacillastrum sagittatum	(Kuntze) Al-Shehbaz	(Hook. & Arn.) Al-Shehbaz
10641	Mostacillastrum stenophyllum	(Gillies ex Hook. & Arn.) O.E.Schulz	O.E.Schulz
10644	Mostacillastrum vaseyi	(J.M.Coulter) Al-Shehbaz	(J.M.Coult.) Al-Shehbaz
10650	Mummenhoffia oliveri	(Engl) Esmailbegi & Al-Shehbaz	(Engl.) Esmailbegi & Al-Shehbaz
10661	Muricaria prostrata	(Desf.) Desv.	Desv.
10662	Mutarda nigra	(L.) Bernh.	Bernh.
10665	Myagrum amphibium	(L.) Loisel.	Loisel.
10667	Myagrum auriculatum	(Lapeyr.) DC.	DC.
10668	Myagrum austriacum	(Crantz) Jacq.	Jacq.
10669	Myagrum balearicum	(L.) Lam.	Lam.
10670	Myagrum biarticulatum	Crantz	Cranz
10672	Myagrum cornutum	(L.) Lam.	Lam.
10675	Myagrum foetidum	Bergeret	J.P.Bergeret
10683	Myagrum prostratum	Bergeret	Poir.
10694	Napus oleifera	(Moench) K.F.Schimp. & Spenn.	K.F.Schimp. & Spenn.
10695	Napus oleracea	(L.) K.F.Schimp. & Spenn.	K.F.Schimp. & Spenn.
10696	Napus rapa	(L.) K.F.Schimp. & Spenn.	K.F.Schimp. & Spenn.
10697	Napus villarsii	Spenn.	K.F.Schimp. & Spenn.
10709	Nasturtiopsis integrifolia	(Boulos) Abdel Khalik & Bakker	(Boulos) Abdel Khalik & F.T.Bakker
10711	Nasturtium afghanicum	(Boiss.) Kuntze	Kuntze
10715	Nasturtium album	(Pall.) Spreng.	Spreng.
10718	Nasturtium amplexicaule	(Willd.) Kuntze	Kuntze
10719	Nasturtium anceps	(Wahlenb.) DC.	DC.
10723	Nasturtium armoracia	(L.) Fr.	Fr.
10724	Nasturtium armoracia	(Fisch. & C.A.Mey.) Kuntze	Fr.
10727	Nasturtium asperum	(L.) Boiss.	Coss.
10730	Nasturtium atrovirens	(Hornem.) DC.	DC.
10731	Nasturtium aucheri	(Boiss.) Kuntze	Kuntze
10742	Nasturtium bonariense	(L.) Kuntze	Kuntze
10743	Nasturtium bonariense	(Poir.) DC.	Kuntze
10751	Nasturtium calycinum	Engelm.	Engelm. ex Hayden
10756	Nasturtium carrerasii	(J.J.Rodr.) Kuntze	Kuntze
10758	Nasturtium chalepense	(L.) Kuntze	Kuntze
10762	Nasturtium cordatum	(Willd. ex DC.) Kuntze	Kuntze
10763	Nasturtium coronopifolium	(Fisch.) Kuntze	DC.
10765	Nasturtium crassifolium	(Waldst. & Kit.) Kuntze	Kuntze
10769	Nasturtium crystallinum	(Rollins) Mulligan	(Rollins) G.A.Mulligan
10774	Nasturtium dictyotum	(A.Gray) Kuntze	Greene
10777	Nasturtium divaricatum	(Aiton) Kuntze	Wall.
10778	Nasturtium draba	(L.) Crantz	Crantz
10779	Nasturtium dubium	(Kunth) Kuntze	Kuntze
10781	Nasturtium elatum	(Hook.f. & Thomson) Kuntze ex O.E.Schulz	Kuntze ex O.E.Schulz
10784	Nasturtium enysii	Cheeseman	(Cheeseman ex Kirk) Cheeseman
10786	Nasturtium erinaceum	(Boiss.) Kuntze	Kuntze
10790	Nasturtium flavum	(Torr.) Kuntze	Kuntze
10792	Nasturtium fluviatile	E.Mey. ex Sond.	E.Mey. ex Harv. & Sond.
10794	Nasturtium fontanum	(Lam.) Asch.	Asch.
10795	Nasturtium fremontii	(S.Watson) Kuntze	Kuntze
10799	Nasturtium globosum	Turcz.	Turcz. ex Fisch. & C.A.Mey.
10805	Nasturtium hirtum	(Sm.) Kuntze	Kuntze
10811	Nasturtium iberis	(L.) P.Gaertn., B.Mey. & Scherb.	G.Gaertn., B.Mey. & Scherb.
10812	Nasturtium impatiens	Schltdl. & Cham.	Cham. & Schltdl.
10813	Nasturtium indicum	(L.) DC.
10816	Nasturtium integrifolium	(Nutt.) Kuntze	Kuntze
10818	Nasturtium kurdicum	Boiss. & Hausskn.	Boiss. & Hausskn. ex Boiss.
10819	Nasturtium lacerum	(C.A.Mey.) Kuntze	Kuntze
10822	Nasturtium lasiocarpum	(Nutt.) Kuntze	Kuntze
10823	Nasturtium latifolium	(L.) Kuntze	Kuntze
10824	Nasturtium latipes	(Hook.) Kuntze	Kuntze
10828	Nasturtium lineare	(Poir.) Kuntze	Kuntze
10831	Nasturtium lippizense	(Wulfen) DC.	DC.
10834	Nasturtium lyratum	(L.) Kuntze	Nutt.
10836	Nasturtium macrocarpum	Boiss.	Boiss. & Heldr.
10839	Nasturtium majus	(Darracq) Kuntze	Kuntze
10840	Nasturtium menziesii	(DC.) Spreng.	(DC.) Kuntze
10842	Nasturtium mexicanum	Moç., Sessé & Cerv. ex DC.	Moc., Sessé & Cerv. ex DC.
10846	Nasturtium microphyllum	(Boenn. ex Rchb.) Rchb.	Boenn. ex Rchb.
10848	Nasturtium microstylum	(Boiss. & Heldr.) Kuntze	Kuntze
10852	Nasturtium montanum	Wall. ex Hook.f. & T.Anderson	Wall.
10855	Nasturtium myriophyllum	(Willd.) Spreng.	Spreng.
10856	Nasturtium nanum	(Schltdl.) Wedd.	Wedd.
[truncated: 856 more rows]
