# Supplementary material for: Update on the Brassicaceae species checklist
Source: Biodivers Data J. 2021 Mar 4;9:e58773. doi: 10.3897/BDJ.9.e58773 (PMC7952366; doi:10.3897/BDJ.9.e58773)
Supplement: Supplementary material 3 — Differences in scientific names and their taxonID between the Francis et al. Brassicaceae checklist and IPNI [file bdj-09-e58773-s003.csv]

TaxonID	Scientific Name according to Francis et al.	Scientific Name according to IPNI	Difference (number of characters)
50	Aethionema anatolica A.Duran & M.Öztürk	Aethionema anatolicum A.Duran & M.Öztürk	2
69	Aethionema chloraefolium (Sibth. & Sm.) Boiss.	Aethionema chlorifolium Boiss.	2
105	Aethionema maraschicum P.H.Davis	Aethionema marashicum P.H.Davis	1
147	Aethionema semnanense Mozaff.	Aethionema semnanensis Mozaff.	2
170	Aethionema woronovii Schischk.	Aethionema voronovii Schischk.	1
174	Agianthus jacobeus Greene	Agianthus jacobaeus Greene	1
230	Alyssum arduini Fritsch	Alyssum arduinii	1
255	Alyssum bernhardini Wettst.	Alyssum bernhardii Wettst.	1
345	Alyssum daghestanicum Rupr.	Alyssum dagestanicum Rupr.	1
352	Alyssum davisii Cowan ex Parsa	Alyssum daviesii Cowan ex Parsa	1
354	Alyssum decandolleanum Nyár.	Alyssum decandolleum Nyár.	2
391	Alyssum epiroticum (Halácsy) Nyár.	Alyssum epirotum Nyár.	2
456	Alyssum heinzii Ullep.	Alyssum heinzi Ullep.	1
490	Alyssum lapeyrousianum Jord.	Alyssum lapeyrouseanum Jord.	1
602	Alyssum muelleri Boiss. & Buhse	Alyssum muellerii Boiss. & Buhse	1
614	Alyssum musili Velen.	Alyssum musilii Velen.	1
627	Alyssum numidium Pomel	Alyssum numidicum Pomel	1
686	Alyssum potemkini Akinf.	Alyssum potemkinii Akinfiew ex Schmalh.	1
726	Alyssum ruprechti Boiss.	Alyssum ruprechtii Boiss.	1
773	Alyssum stribryni Velen.	Alyssum stribrnyi Velen.	2
814	Alyssum transsylvanicum Schur	Alyssum transsilvanicum Schur	1
844	Ammosperma cinerea (Desf.) Hook.f.	Ammosperma cinereum Hook.f.	2
849	Anchonium billardieri DC.	Anchonium billardierei DC.	1
861	Anchonium ramosissimum O.E.Schulz	Anchonium ramosissimumo O.E.Schulz	1
877	Aphragmus eschscholtzianus Andrz.	Aphragmus eschscholtziana Andrz. ex DC.	2
882	Aphragmus ladakiana Al-Shehbaz	Aphragmus ladakianus Al-Shehbaz	2
886	Aphragmus ohbanus (Al-Shehbaz & Arai) Al-Shehbaz, A.I. & S.I.Warwick	Aphragmus ohbana (Al-Shehbaz & Kats.Arai) Al-Shehbaz & Warwick	2
1032	Arabis amerifolia Greene	Arabis armerifolia Greene	1
1080	Arabis billardieri DC.	Arabis billardierei DC.	1
1081	Arabis billardieri Kotschy	Arabis billardierei DC.	1
1109	Arabis brucae M.E.Jones	Arabis bruceae M.E.Jones	1
1132	Arabis chanetii H.Lév.	Arabis chaneti H.Lév.	1
1168	Arabis crepidipoda Griseb. ex Pant.	Arabis crepidiopoda Griseb. ex Pant.	1
1204	Arabis doberanica Parsa	Arabis doberaranica Parsa	2
1209	Arabis drabaeformis Schltdl.	Arabis drabiformis Griseb.	2
1290	Arabis hastata Eaton	Arabis hastatula Greene	2
1296	Arabis hirschbergiae S.Boyd	Arabis hirshbergiae S.Boyd	1
1317	Arabis hoffmanii (Munz) Rollins	Arabis hoffmannii (Munz) Rollins	1
1318	Arabis holanschanica Y.C.Lan & T.Y.Cheo	Arabis holanshanica Y.Z.Lan & T.Y.Cheo	1
1359	Arabis kamchatica (Fisch. ex DC.) Ledeb.	Arabis kamtschatica Auct.	2
1361	Arabis kandingensis Y.H.Zhang	Arabis kangdingensis Y.H.Zhang	1
1371	Arabis kishidae Nakai	Arabis kishidai Nakai	1
1376	Arabis kokanica Regel & Schmalh.	Arabis kokanika Regel	1
1413	Arabis macdonaldiana Eastw.	Arabis mcdonaldiana Eastw.	1
1418	Arabis macrantha C.C.Yuan & T.Y.Cheo	Arabis macranthus C.C.Yuan & T.Y.Cheo	2
1536	Arabis pinzlae Rollins	Arabis pinzliae Rollins	1
1581	Arabis quinqeloba O.E.Schulz	Arabis quinqueloba O.E.Schulz	1
1632	Arabis schivereckiana Andrz.	Arabis schievereckiana Andrz.	1
1657	Arabis sikokiana (Nakai) Honda	Arabis shikokiana (Nakai) Honda	1
1827	Aubrieta pinardii Boiss.	Aubrieta pinardi Boiss.	1
1857	Barbamine ketzkovelii (Mardal.) A.P.Khokhr.	Barbamine ketzkhovelii (Mardal.) A.P.Khokhr.	1
1939	Beketowia tianschanica Krasn.	Beketowia tian-shanica Krasn.	2
1996	Biscutella bucsecsii Simonk.	Biscutella bucsecsi Simonk.	1
2004	Biscutella choulettei Jord.	Biscutella chouletti Jord.	1
2018	Biscutella degenii Sennen	Biscutella degeni Sennen	1
2103	Biscutella laurichii Sennen	Biscutella laurichi Sennen	1
2204	Biscutella vincentina (Samp.) Rothm. ex Guinea	Biscutella vicentina Rothm. ex Guinea	1
2286	Boechera hoffmanii (Munz) Al-Shehbaz	Boechera hoffmannii (Munz) Al-Shehbaz	1
2324	Boechera pinzlae (Rollins) Al-Shehbaz	Boechera pinzliae (Rollins) Al-Shehbaz	1
2366	Boechera ultraalsa Windham & Al-Shehbaz	Boechera ultra-alsa Windham & Al-Shehbaz	1
2438	Brassica baetica (Boiss.) Boiss.	Brassica boetica Boiss.	1
2450	Brassica botterii Vis.	Brassica botteri Vis.	1
2457	Brassica bursipastorisfolia (Pourr. ex Willk.) Samp.	Brassica bursipastorifolia (Pourr. ex Willk. & Lange) Samp.	1
2459	Brassica caespitosa Pomel	Brassica cespitosa Pomel	1
2502	Brassica cossoniana Boiss. & Reut.	Brassica cossoneana Boiss. & Reut.	1
2571	Brassica havardi Pomel	Brassica havardii Pomel	1
2636	Brassica moricandioides Boiss.	Brassica moricandoides Boiss.	1
2721	Brassica petsai L.H.Bailey	Brassica pe-tsai L.H.Bailey	1
2863	Brassica willdenowii Boiss.	Brassica willdenovii Boiss.	1
2937	Braya lapeyrousiana (Rouy & Foucaud) Bonnier	Braya lapeyrouseana (Rouy & Foucaud) Bonnier	1
2944	Braya marinelli Pamp.	Braya marinellii Pamp.	1
2981	Braya scharnhorstii Regel & Schmalh.	Braya scharnhorsti Regel & Schmalh.	1
3058	Bursa pastoris Weber	Bursa astoris [Weber,]	1
3161	Camelina longistyla Bordz.	Camelina longestyla Bordz.	1
3173	Camelina ridigula Bornm. & Gauba	Camelina rigidula Bornm. & Gauba	2
3206	Capsella andreana F.Muell.	Capsella andraeana F.Muell.	1
3260	Capsella treviorum E.B.Almq.	Capsella trevirorum (Almq.) Almq.	1
3278	Cardamine albertii O.E.Schulz	Cardamine alberti O.E.Schulz	1
3365	Cardamine burchelli Spreng.	Cardamine burchellii Spreng.	1
3537	Cardamine hayneana Welw. ex Rchb.	Cardamine heyneana Welw. ex Rchb.	1
3539	Cardamine hederaefolia Greene	Cardamine hederifolia Greene	2
3562	Cardamine holziana Engl. & O.E.Schulz	Cardamine holtziana Engl. & O.E.Schulz ex O.E.Schulz	1
3572	Cardamine ibaguensis Linden & Planch.	Cardamine ibaguense Triana & Planch.	2
3784	Cardamine plumierii Vill.	Cardamine plumieri Vill.	1
3856	Cardamine rocheliana (Rchb.) Borbás	Cardamine regeliana Miq.	3
3877	Cardamine seidlitziana Albov	Cardamine seedlitziana Albov	1
3890	Cardamine skorpilii Velen.	Cardamine skorpili Velen.	1
3893	Cardamine solisii Phil.	Cardamine solisi Phil.	1
3964	Cardamine volkmannii Phil.	Cardamine volckmannii Phil.	1
3968	Cardamine wiedemanniana Boiss.	Cardamine wiedmanniana Boiss.	1
3983	Cardaminopsis carpatica Mesícek	Cardaminopsis croatica Jáv.	2
3993	Cardaminopsis maximowiczii (N.Busch) O.E.Schulz	Cardaminopsis maximoviczii (N.Busch) O.E.Schulz	1
4037	Carponema filiforme (L.f.) Eckl. & Zeyh.	Carponema filiformis Eckl. & Zeyh.	2
4042	Carrichtera vellae DC.	Carrichtera vella DC.	1
4180	Cheiranthus hesperidoides Torr. & A.Gray	Cheiranthus hesperidioides Torr. & A.Gray	1
4215	Cheiranthus parnassi Boiss. & Heldr.	Cheiranthus parnassii Boiss.	1
4253	Cheiranthus valesiacus J.Gay ex Gaudin	Cheiranthus vallesiacus J.Gay ex DC.	1
4340	Christolea suslovaiana Jafri	Christolea suslovaeana Jafri	1
4348	Chrysochamela noëana (Boiss.) Boiss.	Chrysochamela noeana Boiss.	2
4480	Cochlearia drabaecarpa Boiss.	Cochlearia drabicarpa Boiss.	2
4536	Cochlearia olisiponensis Brot.	Cochlearia olyssiponensis Brot.	2
4568	Cochlearia sisymbrioides DC.	Cochlearia sisymbroides DC.	1
4571	Cochlearia szowitsii Boiss.	Cochlearia szovitzii Boiss.	2
4658	Coronopus lepidioides (Coss. & Durieu) Kuntze	Coronopus lepidiodes Kuntze	1
4730	Crambe gordjaginii Sprygin & Popov	Crambe gordjagini Sprygin & Popov	1
4779	Crambe severzowii Regel	Crambe sewerzowi Regel	2
4798	Crambe vieraena Webb ex H. Christ	Crambe viraeana Webb ex Christ	2
4861	Cymatocarpus grossheimi N.Busch	Cymatocarpus grossheimii N.Busch	1
4894	Dentaria douglassii (Britton) Greene	Dentaria douglasii (Britton) Greene	1
4902	Dentaria heptaphylla (L.) Vill.	Dentaria heptaphyllos Vill.	2
4931	Dentaria sino-manschurica Kitag.	Dentaria sino-manshurica Kitag.	1
4992	Descurainia gonzalezi Svent.	Descurainia gonzalezii Svent.	1
5007	Descurainia latisiliqua (Muschl. ex O.E.Schulz) O.E.Schulz	Descurainia lasisiliqua O.E.Schulz	1
5146	Dileptium praecox Raf.	Dileptium precox Raf.	1
5161	Dimorphocarpa wislizenii (Engelm.) Rollins	Dimorphocarpa wislizeni (Engelm.) Rollins	1
5179	Diplotaxis barrelieri (L.) DC.	Diplotaxis borrelieri DC.	1
5198	Diplotaxis cossoniana (Reut. ex Boiss.) O.E.Schulz	Diplotaxis cossoneana O.E.Schulz	1
5267	Diplotaxis nevadensis Jord.	Diplotaxis nepalensis H.Hara	2
5282	Diplotaxis sagoti Gand.	Diplotaxis sagotii Gand.	1
5357	Dithyrea wislizenii Engelm.	Dithyrea wislizeni Engelm.	1
5360	Dolichostylis funkii Turcz.	Dolichostylis funckii Turcz.	1
5492	Draba aubrietoides Jafri	Draba aubrietioides Jafri	1
5514	Draba beltrani Al-Shehbaz	Draba beltranii Al-Shehbaz	1
5522	Draba boecheri Gjaerev. & Ryvarden	Draba bocheri Gjaerev. & Ryvarden	1
5525	Draba borderii O.E.Schulz	Draba borderi O.E.Schulz	1
5583	Draba chamissonis G.Don	Draba chamissoni G.Don	1
5627	Draba cuatrecasana J.O.Rangel & Santana	Draba cuatrecasasiana J.O.Rangel & E.Santana C.	3
5666	Draba dolicotricha W.T.Wang	Draba dolichotricha W.T.Wang	1
5694	Draba fedtschenkoana Gilg ex B.Fedtsch.	Draba fedtschenkoi Gilg ex O.E.Schulz	3
5797	Draba hoppei Trachsel	Draba hoppii Trachsel	1
5814	Draba incomta Steven	Draba incompta Steven	1
5843	Draba kizylarti (Korsh.) N.Busch	Draba kizyl-arti N.Busch	1
5861	Draba ladyginii Pohle	Draba ladygini Pohle	1
5945	Draba malpighiaceae Windham & Al-Shehbaz	Draba malpighiacea Windham & Al-Shehbaz	1
5947	Draba mariae-aliciae Emb.	Draba mariae-aliceae Emb.	1
5996	Draba myosotioides Hemsl.	Draba myosotidioides Hemsl.	2
6026	Draba oaricarpa O.E.Schulz	Draba oariocarpa O.E.Schulz	1
6050	Draba ontakensis Makino	Draba ondakensis Makino	1
6097	Draba paucifructa Clokey & C.L.Hitchc.	Draba paucifructus Clokey & C.L.Hitchc.	2
6114	Draba philippi O.E.Schulz	Draba philippii O.E.Schulz	1
6216	Draba shinanomontana Ohwi	Draba shinano-montana Ohwi	1
6294	Draba taylori G.A.Mulligan & Al-Shehbaz	Draba taylorii G.A.Mulligan & Al-Shehbaz	1
6324	Draba turczaninowii Pohle & N.Busch	Draba turczaninovii Pohle & N.Busch	1
6369	Draba yezoensis Nakai	Draba yesoensis Nakai	1
6370	Draba yueii Al-Shehbaz	Draba yuei Al-Shehbaz	1
6379	Draba zapateri Willk. ex Zapater & Loscos	Draba zapaterii Willk.	1
6387	Drabopsis orontica Stapf	Drabopsis oronticum Stapf	2
6390	Dracamine pennsylvanica (Muhl. ex Willd.) Nieuwl.	Dracamine pensylvanica (Muhl. ex Willd.) Nieuwl.	1
6429	Enarthrocarpus tragiceras Boiss. & Hausskn.	Enarthrocarpus tragicerus Boiss. & Hausskn. ex Boiss.	1
6481	Erophila boerhavii (H.C.Hall) Dumort.	Erophila boerhaavii Dumort.	1
6503	Erophila minuscula Jord.	Erophila majuscula Jord.	2
6514	Erophila revelierei Jord.	Erophila revelieri Jord.	1
6556	Eruca macrocarpa (Guss.) Caruel	Eruca macrocapa Caruel	1
6612	Erucaria hypogaea Viv.	Erucaria hypognea Viv.	1
6637	Erucastrum baeticum (Boiss.) Nyman	Erucastrum boeticum Lange	1
6644	Erucastrum cheiranthos (Vill.) Link	Erucastrum cheiranthus Link	1
6705	Erucastrum richeri (Vill.) Link	Erucastrum richerii Link	1
6769	Erysimum andrzejowskianum Besser	Erysimum andrzeiowscianum Besser	2
6794	Erysimum augustanum Jord.	Erysimum angustatum Rydb.	2
6869	Erysimum carpaticum Michalková	Erysimum croaticum Polatschek	2
6894	Erysimum comatum Pančić	Erysimum commatum Pančić	1
6911	Erysimum czernjajevii N.Busch	Erysimum czernjajevi N.Busch	1
6974	Erysimum gomezcampoi Polatschek	Erysimum gomez-campoi Polatschek	1
6989	Erysimum hajastanum Wissjul. & Bordz.	Erysimum hajastanicum Wissj. & Bordz.	2
7038	Erysimum jugicolum Jord.	Erysimum jugicola Jord.	2
7108	Erysimum montosicolum Jord.	Erysimum montosicola Jord.	2
7181	Erysimum polatscheki Moazzeni, Assadi & Al-Shehbaz	Erysimum polatschekii Moazzeni, Assadi & Al-Shehbaz	1
7214	Erysimum raulinii Boiss.	Erysimum raulini Boiss.	1
7277	Erysimum syrticolum E.Sheld.	Erysimum syrticola E.Sheld.	2
7347	Eudema grandiflora Planch.	Eudema grandiflorum Planch.	2
7349	Eudema incurva Al-Shehbaz	Eudema incurvum Al-Shehbaz	2
7358	Eudema peruviana Al-Shehbaz & A.Cano	Eudema peruvianum Al-Shehbaz & A.Cano	2
7361	Eudema rupestris Humb. & Bonpl.	Eudema rupestre Bonpl.	2
7363	Eudema trichocarpa Muschl.	Eudema trichocarpum Muschl.	2
7399	Eutrema escholtzianum (Andrz. ex DC.) B.L.Rob.	Eutrema eschscholtzianum B.L.Rob.	3
7431	Eutrema reflexa Cheo	Eutrema reflexum Cheo	2
7444	Eutrema wasabi (Siebold) Maxim.	Eutrema wasabii Maxim.	1
7446	Eutrema xingshanensis (Zhao & Ning) Al-Shehbaz, G.Q.Hao & J.Q.Liu	Eutrema xingshanense (Z.E.Chao, Z.L.Ning & X.W.Hu) G.Q.Hao, Al-Shehbaz & J.Quan Liu	2
7447	Eutrema yungshunensis (W.T.Wang) Al-Shehbaz & S.I.Warwick	Eutrema yungshunense (W.T.Wang) Al-Shehbaz & Warwick	2
7462	Exhalimolobos pazense (Rusby) Al-Shehbaz & C.D.Bailey	Exhalimolobos pazensis (Rusby) Al-Shehbaz & C.D.Bailey	2
7595	Gamosepalum lepidoto-stellatum Hausskn. & Bornm.	Gamosepalum lepido-stellatum Hausskn. & Bornm. ex Hausskn.	2
7729	Halimolobos patula Tausch	Halimolobos patulus Tausch	2
7731	Halimolobos perplexa (L.F.Hend.) Rollins	Halimolobos perplexus (L.F.Hend.) Rollins	2
7741	Halimolobos virgata (Nutt.) O.E.Schulz	Halimolobos virgatus O.E.Schulz	2
7757	Hedinia taxgargannica G.L.Zhou & Z.X.An	Hedinia taxkargannica G.L.Zhou & C.H.An	1
7793	Heliophila azureifolia Schltr.	Heliophila azureiflora Schltr.	3
7796	Heliophila brassicaefolia Eckl. & Zeyh.	Heliophila brassicifolia Eckl. & Zeyh.	2
7824	Heliophila descurva Schltr.	Heliophila decurva Schltr.	1
7877	Heliophila lightfootii E.Phillips	Heliophila lightfootia E.Phillips	1
7965	Heliophila subcornata Beauverd	Heliophila subcornuta Beauverd	1
8013	Hesperis alabadensis Stapf	Hesperis aladabadensis Stapf	2
8074	Hesperis deltoidea (Hook.f. & Thomson) Kuntze	Hesperis deltodea Kuntze	1
8082	Hesperis erysimoides (Desf.) Kuntze	Hesperis erysimodes Kuntze	1
8146	Hesperis limoselloides (Bunge ex Ledeb.) Kuntze	Hesperis limosellodes Kuntze	1
8152	Hesperis longipedicellata (E.Fourn.) Kuntze	Hesperis longepedicellata Kuntze	1
8263	Hesperis slovaka (F.Dvořák) F.Dvořák	Hesperis slovaca (F.Dvořák) F.Dvořák	1
8315	Hesperis visiani E.Fourn.	Hesperis visianii E.Fourn.	1
8316	Hesperis volgense (M. Bieb. ex E.Fourn.) Kuntze	Hesperis wolgense Kuntze	1
8406	Holargidium kuznetsovii Turcz.	Holargidium kusnetsowii Turcz.	2
8407	Hollermayera sylvatica O.E.Schulz	Hollermayera silvatica O.E.Schulz	1
8414	Hormathophylla lapeyrousiana (Jord.) P.Küpfer	Hormathophylla lapeyrouseana (Jord.) P.Küpfer	1
8511	Hutera pseudoerucastrum (Brot.) Gómez-Campo	Hutera pseuderucastrum (Brot.) Gómez-Campo	1
8564	Iberis badalii Pau	Iberis badali Pau	1
8571	Iberis boppardiensis Jord.	Iberis boppardensis Jord.	1
8575	Iberis bubanii Deville	Iberis bubani Deville	1
8590	Iberis chloraefolia Sibth. & Sm.	Iberis chlorifolia Sm.	2
8620	Iberis gastoni Delacr.	Iberis gastonis Lacroix	1
8640	Iberis latifolia Pourr. ex Timb.-Lagr.	Iberis linifolia L.	2
8659	Iberis molinieri Balb.	Iberis molinerii Balb.	2
8665	Iberis obovata L.	Iberis odorata L.	2
8670	Iberis panduraeformis Pourr.	Iberis panduriformis Pourr.	2
8677	Iberis pinardii Jord.	Iberis pinardi Jord.	1
8689	Iberis roseopurpurea Sagorski	Iberis roseo-purpurea Sagorski	1
8751	Ionopsidium aragonensis (H.J.Coste & Soulie) M.Koch	Ionopsidium aragonense (H.J.Coste & Soulié) M.Koch	2
8878	Isatis kozlowskyi Grossh.	Isatis kozlovskyi Grossh.	1
8889	Isatis macrocarpa B.Fedtsch. ex E.Nikitina	Isatis microcarpa J.Gay ex Boiss.	1
8904	Isatis pavlovii Jarm. ex Pavlov	Isatis pavlii A.P.Khokhr.	2
8920	Isatis soongorica Schrenk	Isatis songarica Schrenk	2
8974	Kernera myagroides (All.) Medik.	Kernera myagrodes Medik.	1
8992	Koniga longicaule (Boiss.) Nyman	Koniga longicaulis K.Koch	2
9101	Lepidium armoracia Fisch. & C.A.Mey.	Lepidium armoracium Fisch. & Mey	2
9166	Lepidium campicolum Jord.	Lepidium campicola Jord.	2
9205	Lepidium culminicolum Mouterde	Lepidium culminicola Mouterde	2
9241	Lepidium dioscorides Bubani	Lepidium dioscoridis Bubani	1
9255	Lepidium duffourri Sennen	Lepidium duffourii Sennen	1
9263	Lepidium eraemeum Domin	Lepidium eremaeum Domin	2
9342	Lepidium intermediatum Ten.	Lepidium intermedium	2
9360	Lepidium kirilovi Trautv.	Lepidium kirilowii Trautv.	2
9410	Lepidium maganolii Bubani	Lepidium magnolii Bubani	1
9467	Lepidium nesophyllum Hewson	Lepidium nesophilum Hewson	2
9639	Lepidium subglabrum (DC.) Pau	Lepidium subulatum L.	3
9667	Lepidium trifurcum Sond.	Lepidium trifercum Sond.	1
9700	Lepidium zambiensis (Jonsell) Al-Shehbaz	Lepidium zambiense (Jonsell) Al-Shehbaz	2
9940	Lonchophora capiomontana Durieu	Lonchophora capiemontana Durieu	1
9946	Loxostemon granuliferum (Franch.) O.E.Schulz	Loxostemon granulifer O.E.Schulz	2
9968	Lunaria pachyrhiza Borbás	Lunaria pachyrrhiza Borbás	1
9985	Lyrocarpa xantii Brandegee	Lyrocarpa xanti Brandegee	1
10061	Malcolmia gracilima Samp.	Malcolmia gracillima Samp.	1
10138	Malcolmia scorpiuroides (Boiss.) Freyn	Malcolmia scorpioides Boiss.	2
10146	Malcolmia tadzhikistanica Vassilcz.	Malcolmia tadshikistanica Vassilcz.	1
10215	Matthiola alaica Czerniak.	Matthiola arabica Boiss.	2
10231	Matthiola capiomontana (Durieu) Pomel	Matthiola capiomontiana Pomel	1
10289	Matthiola italica (Conti) Tammaro	Matthiola iranica Zeraatkar, Mahmoodi, F.Ghahrem. & Maassoumi	2
10314	Matthiola masguindalii Pau	Matthiola masguindali Pau	1
10544	Moenchia podolica (Besser) Besser	Moenchia podolicum Besser	2
10558	Moricandia alypifolia Pomel	Moricandia alyssifolia Pomel	2
10640	Mostacillastrum saltaensis Al-Shehbaz	Mostacillastrum saltaense Al-Shehbaz	2
10674	Myagrum erucaefolium Vill.	Myagrum erucifolium Vill.	2
10693	Napus leucosinapis K.F.Schimp. & Spenn.	Napus leucosinapsis K.F.Schimp. & Spenn.	1
10736	Nasturtium barbareaefolium Baker	Nasturtium barbareifolium Franch.	2
10737	Nasturtium barbareaefolium (DC.) B.Fedtsch.	Nasturtium barbareifolium Franch.	2
10748	Nasturtium bursa-pastoris (L.) Roth	Nasturtium bursapastoris Roth	1
10752	Nasturtium calycotrichum (Kunze) Kuntze	Nasturtium calicotrichum Kuntze	1
10755	Nasturtium cardamines (L.) Vent. ex Kuntze	Nasturtium cardamine (L.) Vent. ex Kuntze	1
10766	Nasturtium crenatifolium (Boiss. & Balansa) Kuntze	Nasturtium crenatfolium Kuntze	1
10865	Nasturtium noëanum Boiss.	Nasturtium noeanum Boiss.	2
10866	Nasturtium novo-guineense Gilli	Nasturtium novo-guinense Gilli	1
10920	Nasturtium sisymbrioides (Hook.f.) Kuntze	Nasturtium sisymbriodes Kuntze	1
11015	Neuontobotrys choiquense (Romanczuk) Al-Shehbaz	Neuontobotrys choiquensis (Romanczuk) Al-Shehbaz	2
11019	Neuontobotrys grayana (Baehni & J.F.Macbr.) Al-Shehbaz	Neuontobotrys grayanus (Baehni & J.F.Macbr.) Al-Shehbaz	2
11021	Neuontobotrys lanata (Walp.) Al-Shehbaz	Neuontobotrys lanatus (Walp.) Al-Shehbaz	2
11022	Neuontobotrys linearifolia (Kuntze) Al-Shehbaz	Neuontobotrys linearifolius (Kuntze) Al-Shehbaz	2
11023	Neuontobotrys linifolia (Phil.) O.E.Schulz	Neuontobotrys linifolius O.E.Schulz	2
11025	Neuontobotrys polyphylla (Phil.) Al-Shehbaz	Neuontobotrys polyphyllus (Phil.) Al-Shehbaz	2
11026	Neuontobotrys robusta (Chodat & Wilczek) Al-Shehbaz	Neuontobotrys robustus (Chodat & Wilczek) Al-Shehbaz	2
11028	Neuontobotrys tarapacana (Phil.) Al-Shehbaz	Neuontobotrys tarapacanus (Phil.) Al-Shehbaz	2
11033	Neuroloma arcticum (R.Br.) Spreng.	Neuroloma articum Spreng.	1
11038	Neuroloma darvazicum (Botsch.) Botsch.	Neuroloma darvasicum (Botsch. & Vved.) Botsch.	1
11271	Notothlaspi notabilis Buchanan	Notothlaspi notabile Buchanan	2
11285	Odontarrhena borzeana (Nyár.) D.A.German	Odontarrhena borzaeana (Nyár.) D.A.German	1
11321	Odontarrhena gymnopodum (P.A.Smirn.) D.A.German	Odontarrhena gymnopoda (P.A.Smirn.) D.A.German	2
11444	Pachycladon cheesmanii Heenan & A.D.Mitch.	Pachycladon cheesemanii Heenan & A.D.Mitch.	1
11445	Pachycladon crenatus Philipson	Pachycladon crenatum Philipson	1
11467	Pachypteris multicaulis Kar. & Kir.	Pachypteris multicaule Kar. & Kir.	2
11488	Parlatoria cakiloidea Boiss.	Parlatoria cakiloides Boiss.	1
11633	Pastorea prolongoi (Boiss.) O.E.Schulz	Pastorea prolongi (Boiss.) O.E.Schulz	1
11648	Pegaeophyton garhwalensis H.J.Chowdhery & S.Singh	Pegaeophyton garhwalense H.J.Chowdhery & S.Singh	2
11674	Peltaria isatoidea Barbey	Peltaria isatoides Barbey	1
11677	Peltaria woronovii N.Busch	Peltaria woronowii N.Busch	1
11730	Phlegmatospermum andreanum (F.Muell.) O.E.Schulz	Phlegmatospermum andraeanum (F.Muell.) O.E.Schulz	1
11754	Physalidium graellsiaefolium Lipsky	Physalidium graelsiaefolium Lipsky	1
12116	Ptilotrichum lapeyrousianum (Jord.) Jord.	Ptilotrichum lapeyrouseanum Jord.	1
12132	Ptilotrichum uechtritzianum Bornm.	Ptilotrichum uechtriizianum Bornm.	1
12200	Raphanistrum sylvestre (Lam.) Asch.	Raphanistrum silvestre Asch.	1
12215	Raphanus cheiranthiflorus Willd.	Raphanus cheiranthifolius Willd.	3
12229	Raphanus macropodus H.Lév.	Raphanus macropoda H.Lév.	2
12294	Rapistrum longeramosum Sennen	Rapistrum longeracemosum Sennen	2
12295	Rapistrum macedonicium Formánek	Rapistrum macedonicum Formánek	1
12325	Rhammatophyllum pachyrhizum (Kar. & Kir.) O.E.Schulz	Rhammatophyllum pachyrrhizum (Kar. & Kir.) O.E.Schulz	1
12336	Rhynchosinapis longirostra (Boiss.) Heywood	Rhynchosinapis longirostris (Boiss.) Heywood	2
12399	Rorippa astyla (Rchb.) Rchb.	Rorippa astylis	2
12407	Rorippa barbareaefolia (DC.) A.E.Porsild	Rorippa barbaraefolia (DC.) Kitag.	1
12492	Rorippa madagascariense (DC.) H.Hara	Rorippa madagascariensis (DC.) Hara	2
12658	Schizopetalon san-romanii Phil.	Schizopetalon sanromanii Phil.	1
12684	Selenia dissecta Torr. & A.Gray	Selenia disseuta Torr. & A.Gray	1
12714	Sibara brandegeana (Rose) Greene	Sibara brandegeeana Greene	1
12788	Sinapis cheiranthos (Vill.) W.D.J.Koch	Sinapis cheiranthus Mert. & W.D.J.Koch	1
12790	Sinapis circinata Desf.	Sinapis circinnata Desf.	1
12854	Sinapis tetraëdra C.Presl	Sinapis tetraedra C.Presl	2
12860	Sinapis ucrainica Czern. ex Turcz.	Sinapis ucranica Czern. ex Turcz.	1
12944	Sisymbrium barbarae L.	Sisymbrium barbarea Garsault	2
12945	Sisymbrium barbareaefolium Delile	Sisymbrium barbareifolium Delile	2
12963	Sisymbrium brandegeanum Rose	Sisymbrium brandegeeanum Vasey & Rose	1
12998	Sisymbrium colchaguensis (Barnéoud) Wedd. ex E.Fourn.	Sisymbrium colchaguense Wedd. ex E.Fourn.	2
13029	Sisymbrium daraefolium Poepp. ex E.Fourn.	Sisymbrium dareifolium Poepp. ex E.Fourn.	2
13085	Sisymbrium fujianense L.K.Ling	Sisymbrium fujianensis L.K.Ling	2
13126	Sisymbrium hispidium Phil.	Sisymbrium hispidum Vahl	1
13197	Sisymbrium longipedicellatum E.Fourn.	Sisymbrium longepedicellatum E.Fourn.	1
13377	Sisymbrium sewerzowii Regel	Sisymbrium sewerzowi Regel	1
13379	Sisymbrium siliquosa (Bunge) E.Fourn.	Sisymbrium siliquosum E.Fourn.	2
13389	Sisymbrium spathulaefolium A.Gray	Sisymbrium spathulifolium A.Gray	2
13463	Sisymbrium volkmannii Phil.	Sisymbrium volckmannii Phil.	1
13481	Smelowskia asplenifolia Turcz.	Smelowskia aspleniifolia Turcz.	1
13541	Solms-laubachia dolichocarpa Y.C.Lan & T.Y.Cheo	Solms-laubachia dolicocarpa Y.Z.Lan & T.Y.Cheo	1
13606	Sophia longpedicellata (E.Fourn.) T.J.Howell	Sophia longepedicellata Howell	1
13620	Sophia richardsoniana (Sweet) Rydb.	Sophia richardsonii Rydb.	3
13650	Sprengeria miniscula Greene	Sprengeria minuscula Greene	1
13708	Stenodraba lechlerii (E.Fourn.) Ravenna	Stenodraba lechleri (E.Fourn.) Ravenna	1
13743	Stenophragma griffithiana (Boiss.) B.Fedtsch.	Stenophragma griffithianum B.Fedtsch.	2
13752	Stenophragma salsugineum (Pall.) Prantl	Stenophragma salsuginosum Prantl	2
13753	Stenophragma sewertzowi (Regel) B.Fedtsch.	Stenophragma sewerzowi B.Fedtsch.	1
13757	Stenophragma virgata (Nutt.) Greene	Stenophragma virgatum Greene	2
13761	Sterigma elichrysifolium DC.	Sterigma elychrisifolium DC.	2
13775	Sterigmostemum laevicaule Bornm.	Sterigmostemon laevicaulis Bornm.	2
14082	Tetracme adpressa Rech.f.	Tetracme appressa Rech.f.	1
14095	Tetrapoma barbareaefolium (DC.) Turcz.	Tetrapoma barbareifolium Turcz.	2
14192	Thelypodium longirostris (S.Watson) Jeps.	Thelypodium longirostre Jeps.	2
14233	Thlaspi abchasica (F.K.Mey.) V.I.Dorof.	Thlaspi abchasicum (F.K.Mey.) V.I.Dorof.	2
14308	Thlaspi cardamines (L.) Poir.	Thlaspi cardamine (L.) Poir.	1
14318	Thlaspi ceratocarpum (Pall.) Murray	Thlaspi ceratocarpon Murray	2
14414	Thlaspi lerescheanum (Burnat) A.W.Hill	Thlaspi lereschianum Rouy & Foucaud	1
14480	Thlaspi prolongoi Boiss.	Thlaspi prolongi Boiss.	1
14504	Thlaspi salticolum Jord.	Thlaspi salticola Jord.	2
14535	Thlaspi taygeteum Boiss.	Thlaspi taygetoum Boiss.	1
14653	Torularia nodosa Pamp.	Torularia sect. Bractescens C.H.An	6
14744	Uranodactylus patrinoides (Regel) Gilli	Uranodactylus patrinioides (Regel) Gilli	1
14846	Wasabia hederaefolia (Franch. & Sav.) Matsum.	Wasabia hederifolia Matsum.	2
